# Supplementary material for: Clinically important alterations in pharmacogene expression in histologically severe nonalcoholic fatty liver disease
Source: Nat Commun. 2023 Mar 17;14:1474. doi: 10.1038/s41467-023-37209-1 (PMC10020163; doi:10.1038/s41467-023-37209-1)
Supplement: Supplementary file 3 — Supplementary Data 1-22 [file 41467_2023_37209_MOESM3_ESM.xlsx]

## Sheet: NAS
Supplementary Data 1											Supplementary Data 2
mRNA~NAS linear regression											mRNA~NAS linear regression after correcting for Age and Sex							pearson correlation of slopes with vs. without age and sex covariates
gene	slope	p_value	std.error	lower_95%CI	upper_95%CI	r_squared	p_value_bonferonni	Group			gene	slope	p_value	r_squared_including age and sex	p_value_bonferonni			0.996
ABCB4	0.140222	1.77041e-10	0.0195072	0.101473	0.17897	0.362167	4.51454e-08	NAS			ABCB4	0.137702	4.18973e-10	0.38148	1.06838e-07
GSS	0.0517255	6.45894e-08	0.0087843	0.0342766	0.0691745	0.275901	1.64703e-05	NAS			SLC22A12	0.52352	6.7264e-08	0.29667	1.71523e-05
SLC22A12	0.517125	7.92366e-08	0.0885237	0.341283	0.692966	0.272727	2.02053e-05	NAS			GSS	0.0503204	1.70949e-07	0.292019	4.3592e-05
MAT1A	-0.058219	2.10735e-06	0.0114899	-0.0810422	-0.0353958	0.220051	0.000537373	NAS			MAT1A	-0.0567625	4.9662e-06	0.227398	0.00126638
PON3	-0.0820451	2.94222e-06	0.016458	-0.114737	-0.0493533	0.214511	0.000750267	NAS			PON3	-0.0776491	7.46181e-06	0.259403	0.00190276			Supplementary Data 3
DHRS7B	0.0549254	4.63661e-06	0.0112727	0.0325336	0.0773171	0.206907	0.00118233	NAS			DHRS7B	0.0536136	8.80951e-06	0.226473	0.00224643			CYP2C19~NAS regression estimates per fibrosis stage
FMO1	0.277191	2.22482e-05	0.0619726	0.15409	0.400292	0.180224	0.00567329	NAS			FMO1	0.265389	4.60704e-05	0.214487	0.011748				Estimate	Std. Error	t value	Pr(>|t|)
ALDH6A1	-0.0776825	2.92056e-05	0.0176492	-0.11274	-0.0426245	0.175523	0.00744744	NAS			ABCB8	0.0564569	4.70124e-05	0.170698	0.0119882			fibrosis_stage_0	0.160402	0.141508	1.13352	0.267751
ABCB8	0.0554487	4.55126e-05	0.012944	0.0297371	0.0811602	0.167814	0.0116057	NAS			ALDH6A1	-0.0729724	7.95591e-05	0.209885	0.0202876			fibrosis_stage_1	-0.239828	0.119369	-2.00914	0.0558975
GSR	0.0516163	5.88553e-05	0.0122468	0.0272895	0.0759431	0.163322	0.0150081	NAS			GSR	0.050799	9.92465e-05	0.168747	0.0253078			fibrosis_stage_2	-0.049409	0.0957205	-0.51618	0.614396
DHRS9	0.16672	0.00010986	0.0412253	0.0848308	0.248609	0.152344	0.0280143	NAS			ABCB1	0.0802171	0.0001281	0.176224	0.0326655			fibrosis_stage_3	0.0119736	0.127319	0.094044	0.926765
SLC16A1	-0.0965952	0.000119048	0.0240176	-0.144303	-0.0488872	0.150924	0.0303573	NAS			DHRS9	0.163818	0.000171653	0.165592	0.0437714			fibrosis_stage_4	-0.098097	0.1698	-0.57772	0.594415
AOX1	-0.0606166	0.00014336	0.0152684	-0.0909454	-0.0302877	0.147632	0.0365567	NAS			ABCC3	0.0656405	0.000190046	0.167609	0.0484618
ABCC3	0.0652973	0.000185293	0.016752	0.0320215	0.0985732	0.143073	0.0472498	NAS			ALDH3A1	0.247284	0.000204614	0.185399	0.0521764
FMO5	-0.0821048	0.000217081	0.0213098	-0.124434	-0.0397755	0.140252	0.0553557	NAS			ALDH1B1	0.0711945	0.000211834	0.150495	0.0540177
ALDH1B1	0.0699595	0.000217388	0.0181594	0.033888	0.106031	0.140227	0.055434	NAS			AOX1	-0.060088	0.000216761	0.148497	0.0552739
ALDH3A1	0.243583	0.000278349	0.0644116	0.115637	0.371529	0.13581	0.070979	NAS			CYP2C19	-0.187668	0.000256745	0.215799	0.06547
ABCB1	0.0749835	0.000339413	0.0201341	0.0349896	0.114977	0.132257	0.0865504	NAS			SLC16A1	-0.090874	0.000295328	0.178488	0.0753086
ABCC5	0.10416	0.00036621	0.0281358	0.0482718	0.160048	0.130893	0.0933836	NAS			ABCC5	0.105008	0.000430871	0.131637	0.109872
GSTK1	0.0270714	0.000405864	0.00737251	0.0124268	0.041716	0.129046	0.103495	NAS			GPX1	0.0515815	0.000437805	0.17635	0.11164
CYP2C19	-0.182694	0.000553869	0.0510332	-0.284065	-0.0813226	0.123446	0.141237	NAS			POR	0.0601303	0.000456424	0.179012	0.116388
POR	0.0594437	0.000607511	0.0167341	0.0262034	0.092684	0.121778	0.154915	NAS			DHRS7	0.06333	0.000461059	0.134553	0.11757
SLCO3A1	0.0969975	0.000646586	0.0274507	0.04247	0.151525	0.120652	0.164879	NAS			FMO5	-0.0765026	0.000535829	0.176294	0.136636
CYP21A2	0.105628	0.00070899	0.0301302	0.045778	0.165478	0.118986	0.180792	NAS			ABCG2	-0.0646315	0.000590036	0.335815	0.150459
ABCG2	-0.0716887	0.000713778	0.020461	-0.112332	-0.0310455	0.118864	0.182013	NAS			GSTK1	0.0259898	0.000746336	0.148756	0.190316
DHRS7	0.060287	0.000714765	0.0172088	0.0261038	0.0944701	0.118839	0.182265	NAS			UGT2B15	0.0557216	0.000833063	0.195661	0.212431
SLC22A10	-0.220405	0.00102321	0.0649474	-0.349415	-0.091395	0.112338	0.260917	NAS			SLCO3A1	0.0921292	0.000966691	0.184434	0.246506
GPX1	0.0484993	0.00108536	0.0143687	0.0199577	0.0770409	0.111267	0.276766	NAS			CYP21A2	0.103543	0.00105423	0.129686	0.268828
UGT2B15	0.0540726	0.00163502	0.0166545	0.0209904	0.0871548	0.103812	0.416931	NAS			SLC22A11	0.25228	0.00143785	0.112235	0.366653
SLC22A11	0.243604	0.00174793	0.075526	0.0935813	0.393628	0.102595	0.445722	NAS			SLC22A10	-0.201917	0.00191744	0.195015	0.488946
CES2	0.0391179	0.0023255	0.0124842	0.0143195	0.0639163	0.0973842	0.593002	NAS			ABCA4	0.190466	0.00252144	0.113634	0.642967
TAP2	0.0738086	0.00279407	0.0240166	0.0261026	0.121515	0.0940295	0.712489	NAS			CES2	0.038595	0.00316399	0.100721	0.806819
CHST11	0.108982	0.00286558	0.035558	0.0383499	0.179613	0.0935675	0.730722	NAS			CHST11	0.106286	0.00370718	0.125405	0.945332
SLC28A1	0.04518	0.00288271	0.0147506	0.0158797	0.0744802	0.0934585	0.735091	NAS			ABCC4	0.10728	0.00390207	0.142808	0.995028
CBR1	0.0475422	0.00292846	0.0155483	0.0166575	0.0784269	0.0931706	0.746757	NAS			SLC28A1	0.0424836	0.00446619	0.152292	1.13888
DHRS3	0.0335803	0.00344191	0.0111788	0.0113751	0.0557856	0.0902152	0.877688	NAS			CES1	0.043912	0.00455281	0.0899904	1.16097
ABCA4	0.180558	0.00384774	0.0608666	0.0596542	0.301462	0.0881752	0.981174	NAS			TAP2	0.0705761	0.00463099	0.1105	1.1809
CES1	0.0436875	0.00401215	0.0147978	0.0142936	0.0730814	0.0874093	1.0231	NAS			GSTA5	-0.101831	0.00471196	0.094329	1.20155
GPX2	0.137496	0.00446849	0.047158	0.043823	0.23117	0.0854369	1.13947	NAS			CHST9	0.0872508	0.00474263	0.177946	1.20937
ARSA	0.0446912	0.00454088	0.0153569	0.0141865	0.0751959	0.0851426	1.15792	NAS			ALDH5A1	-0.0407713	0.00545907	0.110396	1.39206
HSD17B11	-0.0820442	0.00471325	0.0283165	-0.138292	-0.025797	0.0844603	1.20188	NAS			CBR1	0.0444183	0.00556955	0.120347	1.42024
ABCC4	0.105683	0.00492243	0.0366638	0.0328543	0.178511	0.083665	1.25522	NAS			GPX2	0.134553	0.0056759	0.110932	1.44735
GSTA5	-0.0994629	0.00505702	0.0346177	-0.168227	-0.030699	0.083171	1.28954	NAS			ARSA	0.042981	0.00639562	0.118419	1.63088
CHST9	0.0883028	0.00571688	0.0311953	0.0263372	0.150268	0.0809246	1.45781	NAS			DHRS3	0.0310917	0.006909	0.117049	1.76179
ALDH5A1	-0.0395333	0.00681391	0.0142771	-0.067893	-0.0111736	0.0777095	1.73755	NAS			GSTA2	-0.106851	0.00751486	0.0879574	1.91629
ADH1B	-0.0388817	0.00704998	0.0141032	-0.066896	-0.0108674	0.0770857	1.79774	NAS			HSD17B11	-0.0735233	0.0105618	0.131993	2.69326
PON2	0.039461	0.0089128	0.0147635	0.0101351	0.0687869	0.0727933	2.27276	NAS			CHST7	-0.064579	0.012269	0.0694562	3.12861
CHST10	0.122903	0.00992374	0.0466646	0.0302091	0.215596	0.0708275	2.53055	NAS			ADH1B	-0.0362876	0.0124244	0.0996307	3.16822
GSTA2	-0.101508	0.0100776	0.038624	-0.17823	-0.0247862	0.070546	2.5698	NAS			GPX3	0.044987	0.0131468	0.121403	3.35244
SOD2	0.062729	0.0101763	0.023901	0.0152526	0.110205	0.0703679	2.59494	NAS			CHST10	0.117839	0.0131624	0.111854	3.3564
SLC19A1	0.0664111	0.010653	0.0254673	0.0158234	0.116999	0.0695306	2.71652	NAS			PON2	0.0371938	0.0145599	0.0906231	3.71277
CHST7	-0.0637078	0.0117219	0.0247668	-0.112904	-0.0145116	0.0677829	2.98908	NAS			SOD2	0.0588362	0.0145729	0.12925	3.7161
CYP1A1	-0.145261	0.0121372	0.0567573	-0.258002	-0.0325193	0.0671467	3.09499	NAS			PPARD	0.0648818	0.0153184	0.132568	3.9062
SOD3	0.131349	0.013568	0.0521741	0.0277114	0.234986	0.0651119	3.45983	NAS			SOD3	0.122724	0.016182	0.174116	4.12642
SLC10A1	-0.0255077	0.0142752	0.0102101	-0.0457888	-0.00522659	0.0641847	3.64018	NAS			GSTP1	0.0669766	0.0166045	0.100955	4.23414
GSTP1	0.0684479	0.0143395	0.0274167	0.013988	0.122908	0.0641027	3.65658	NAS			SLC19A1	0.0607558	0.0186864	0.114624	4.76502
TAP1	0.0535568	0.0144615	0.0214798	0.0108898	0.0962237	0.0639482	3.68769	NAS			GPX7	0.0768357	0.0198209	0.192092	5.05433
GSTA4	0.0562847	0.0169991	0.023149	0.0103022	0.102267	0.0610017	4.33478	NAS			SLC10A1	-0.0243311	0.0204512	0.0845808	5.21506
SLC13A3	0.0740256	0.0170523	0.0304606	0.0135194	0.134532	0.0609448	4.34833	NAS			SLC6A6	0.0915345	0.0209257	0.0819607	5.33604
SLC6A6	0.0935649	0.0172596	0.038575	0.0169405	0.170189	0.0607248	4.40119	NAS			GSTA4	0.0554974	0.0210269	0.0616516	5.36185
GPX3	0.0434681	0.0178072	0.018011	0.00769149	0.0792447	0.0601562	4.54085	NAS			TAP1	0.0505247	0.022478	0.0788448	5.7319
PPARD	0.0644431	0.018048	0.0267598	0.0112879	0.117598	0.0599119	4.60224	NAS			CYP1A1	-0.130351	0.0234646	0.111746	5.98348
UGT2B4	0.0402535	0.0181307	0.0167275	0.00702631	0.0734806	0.0598286	4.62334	NAS			UGT2B4	0.0381885	0.0248325	0.0976385	6.33228
GPX7	0.0822526	0.0182757	0.0342246	0.0142697	0.150236	0.0596838	4.6603	NAS			EPHX2	-0.0268115	0.0251287	0.0577999	6.40783
SLCO1A2	-0.141954	0.0192418	0.0595644	-0.260271	-0.0236364	0.058747	4.90667	NAS			SLC22A9	0.027516	0.02518	0.121742	6.4209
SLC22A9	0.0289773	0.0202284	0.01226	0.00462422	0.0533303	0.0578383	5.15825	NAS			ABCC1	0.0789891	0.026585	0.0799417	6.77917
ABCC1	0.0808863	0.0221555	0.0347521	0.0118554	0.149917	0.0561864	5.64966	NAS			ALDH1A1	0.0289721	0.0288099	0.0554515	7.34652
DPYD	-0.0495883	0.0255061	0.0218355	-0.092962	-0.00621472	0.053635	6.50406	NAS			ALDH2	-0.0271182	0.028971	0.0867349	7.38759
SLC2A4	-0.084283	0.029192	0.0380355	-0.159836	-0.00873022	0.0511962	7.44396	NAS			DPYD	-0.0485158	0.03154	0.0607582	8.04269
EPHX2	-0.0255485	0.0297764	0.0115723	-0.0485354	-0.00256165	0.0508387	7.59297	NAS			SLC13A3	0.0657976	0.0333085	0.100467	8.49367
ALDH1A1	0.0281745	0.0303167	0.0128048	0.00273938	0.0536096	0.0505144	7.73076	NAS			SLC2A4	-0.0776489	0.0352434	0.170066	8.98706
CYP1A2	-0.0801762	0.0340887	0.037266	-0.154201	-0.00615181	0.0484034	8.69263	NAS			DHRS4	-0.0265992	0.0365834	0.0775906	9.32876
ABCC10	0.0750778	0.0343716	0.0349527	0.00564862	0.144507	0.0482549	8.76475	NAS			ALDH3B1	0.0413359	0.0376009	0.267163	9.58823
CYB5R3	0.0465196	0.0352166	0.0217609	0.00329426	0.0897449	0.0478186	8.98024	NAS			ABCC10	0.0749324	0.0385379	0.0484683	9.82717
ALDH3B1	0.046058	0.0380671	0.0218826	0.00259089	0.0895251	0.0464223	9.70712	NAS			SLCO1A2	-0.120212	0.0401951	0.151518	10.2497
ALDH2	-0.0251902	0.0424537	0.0122403	-0.0495041	-0.000876255	0.0444711	10.8257	NAS			CYB5R3	0.0435179	0.042065	0.141128	10.7266
GSTM1	-0.36969	0.0449471	0.181828	-0.73087	-0.00851076	0.0434528	11.4615	NAS			SLC22A15	0.126791	0.0507902	0.0964923	12.9515
DHRS4	-0.0252401	0.0465027	0.0125056	-0.0500809	-0.000399382	0.0428467	11.8582	NAS			PON1	-0.0442651	0.0567895	0.118157	14.4813
SLC22A15	0.129898	0.0472045	0.0645701	0.00163794	0.258159	0.0425801	12.0372	NAS			CYP1A2	-0.0713187	0.0594623	0.0825082	15.1629
SLC22A7	0.0262801	0.0483951	0.0131349	0.00018928	0.052371	0.042137	12.3408	NAS			GPX4	0.0318792	0.0605942	0.0503937	15.4515
CYP39A1	-0.0449439	0.0507235	0.0226988	-0.0900324	0.000144535	0.0413024	12.9345	NAS			CYP11A1	0.0504782	0.062229	0.0592438	15.8684
PON1	-0.0448346	0.059115	0.0234578	-0.0914306	0.00176144	0.0385938	15.0743	NAS			SLC28A3	0.0973453	0.0662392	0.0559059	16.891
PDE3A	0.0721385	0.0596592	0.0378259	-0.00299791	0.147275	0.0384322	15.2131	NAS			NAT1	-0.0254992	0.0674036	0.164661	17.1879
CYP2C8	-0.0306893	0.0608719	0.0161697	-0.0628084	0.00142976	0.0380777	15.5223	NAS			MGST3	0.0242047	0.068826	0.0413124	17.5506
ADH6	-0.0233324	0.0625694	0.0123754	-0.0479147	0.00124991	0.0375936	15.9552	NAS			GSTM1	-0.330769	0.0704426	0.0940558	17.9629
MGST3	0.0239003	0.0672921	0.0129063	-0.00173644	0.0495371	0.036316	17.1595	NAS			CYP39A1	-0.0416075	0.0720827	0.0671436	18.3811
CHST2	0.055108	0.0684538	0.0298869	-0.00425858	0.114475	0.0360161	17.4557	NAS			SLC22A18AS	0.054959	0.073913	0.16782	18.8478
SLC22A17	0.0584927	0.0695634	0.0318518	-0.00477702	0.121762	0.0357347	17.7387	NAS			SLC22A7	0.0233402	0.0746631	0.107941	19.0391
SLC28A3	0.0941061	0.0727799	0.051842	-0.0088717	0.197084	0.0349448	18.5589	NAS			AHR	-0.03224	0.0748173	0.0493538	19.0784
ALDH1A3	0.0726197	0.0765449	0.0405368	-0.00790158	0.153141	0.0340657	19.5189	NAS			RXRA	-0.0199351	0.0768656	0.0416089	19.6007
SLC22A18AS	0.0572374	0.0776887	0.0320763	-0.00647812	0.120953	0.0338076	19.8106	NAS			ADH6	-0.022152	0.0773261	0.073548	19.7182
AHR	-0.0313389	0.0793887	0.0176645	-0.0664274	0.0037495	0.0334314	20.2441	NAS			CFTR	0.109423	0.0818174	0.040819	20.8634
GSTM2	-0.229363	0.0799686	0.129536	-0.486671	0.0279454	0.0333051	20.392	NAS			PDE3A	0.0667262	0.083498	0.0629008	21.292
GPX4	0.0293508	0.079993	0.0165777	-0.00357877	0.0622804	0.0332998	20.3982	NAS			ALDH9A1	-0.0240214	0.0887879	0.0436305	22.6409
NAT1	-0.0255692	0.0814904	0.0145145	-0.0544005	0.0032621	0.032978	20.7801	NAS			ALDH1A3	0.0672159	0.0924531	0.11917	23.5755
CFTR	0.106415	0.0852947	0.061169	-0.0150897	0.22792	0.0321879	21.7502	NAS			CYP2C8	-0.0255991	0.092618	0.199555	23.6176
SULT1E1	-0.0436085	0.0875278	0.0252484	-0.0937614	0.00654426	0.0317414	22.3196	NAS			CHST2	0.0484656	0.0926945	0.15797	23.6371
SERPINA7	0.0271324	0.089881	0.0158273	-0.00430652	0.0585714	0.0312838	22.9197	NAS			SULT1C2	0.134786	0.0942198	0.0938782	24.026
RXRA	-0.0187032	0.0916204	0.0109701	-0.040494	0.00308757	0.0309537	23.3632	NAS			GSTT2	-0.165382	0.0978231	0.103839	24.9449
CYP2S1	0.0752916	0.0948147	0.0446011	-0.0133031	0.163886	0.0303646	24.1778	NAS			SULT1E1	-0.0417759	0.101204	0.0727248	25.8069
ADH1A	0.0311936	0.0963069	0.0185631	-0.00567965	0.0680669	0.0300967	24.5583	NAS			SLC22A17	0.0511098	0.105136	0.111146	26.8096
CYP11A1	0.0446222	0.096719	0.0265877	-0.00819095	0.0974353	0.0300235	24.6633	NAS			SLC7A7	0.0551214	0.105221	0.0451089	26.8313
NR1I3	-0.0202842	0.096793	0.0120889	-0.0442973	0.00372883	0.0300104	24.6822	NAS			HSD17B14	-0.0704344	0.110607	0.0844242	28.2049
CHST12	0.0391972	0.102876	0.0237899	-0.00805854	0.0864529	0.0289679	26.2333	NAS			METAP1	-0.0192005	0.11215	0.0551732	28.5982
SLCO1B1	-0.0357633	0.10298	0.0217125	-0.0788925	0.00736589	0.0289505	26.26	NAS			SLC22A5	0.0384907	0.117968	0.0294828	30.0819
SLC22A5	0.0391228	0.105018	0.0238944	-0.00834061	0.0865862	0.0286164	26.7796	NAS			GSTM2	-0.198962	0.124562	0.0897898	31.7633
ALDH9A1	-0.0224466	0.106892	0.0137842	-0.0498273	0.00493412	0.0283151	27.2576	NAS			DHRS4L1	-0.0283426	0.125036	0.0544105	31.8843
PPARG	0.0318203	0.112408	0.0198509	-0.00761103	0.0712515	0.0274609	28.6639	NAS			SLCO1B1	-0.033491	0.130744	0.047081	33.3397
ABCB11	-0.0511283	0.117377	0.0323418	-0.115371	0.0131147	0.0267292	29.931	NAS			CYP2S1	0.0668289	0.132479	0.0938932	33.7822
GSTM4	-0.0496176	0.122801	0.0318553	-0.112894	0.013659	0.0259681	31.3142	NAS			NR1I3	-0.0182808	0.135976	0.0598003	34.6738
SLC7A7	0.051167	0.128223	0.0333309	-0.0150407	0.117375	0.025243	32.6969	NAS			CHST12	0.0360823	0.136018	0.0529671	34.6845
SULT1C2	0.121451	0.137231	0.0809994	-0.0394448	0.282346	0.0241099	34.994	NAS			CDA	0.0284822	0.140107	0.0402314	35.7274
PDE3B	-0.0314713	0.13947	0.0211102	-0.0734042	0.0104616	0.0238409	35.5649	NAS			DHRSX	0.01578	0.140211	0.0295235	35.7538
ARNT	0.0198802	0.140496	0.0133701	-0.00667796	0.0464383	0.0237193	35.8264	NAS			FMO2	0.0762515	0.143356	0.0997576	36.5558
DHRS4L1	-0.026939	0.142703	0.0182194	-0.0631297	0.00925159	0.0234608	36.3893	NAS			ADH1A	0.0276857	0.143414	0.0500651	36.5705
CYP3A4	-0.03954	0.144078	0.0268348	-0.092844	0.013764	0.0233021	36.7398	NAS			SERPINA7	0.022971	0.14612	0.0892083	37.2606
METAP1	-0.0174038	0.147744	0.0119207	-0.0410828	0.00627522	0.0228869	37.6747	NAS			SLCO4C1	-0.0412811	0.159162	0.0714344	40.5862
DHRSX	0.0152001	0.148146	0.0104217	-0.00550142	0.0359015	0.022842	37.7773	NAS			PPARG	0.028148	0.163195	0.0509095	41.6147
PNMT	0.0997795	0.150193	0.0687617	-0.0368072	0.236366	0.0226159	38.2993	NAS			SLC27A1	0.0243094	0.168678	0.108037	43.0129
FMO3	0.0161306	0.153606	0.0112103	-0.00613725	0.0383984	0.0222462	39.1696	NAS			SLC13A2	-0.0631592	0.17246	0.0363946	43.9774
FMO2	0.0755265	0.155461	0.0527279	-0.029211	0.180264	0.0220492	39.6425	NAS			ABCB11	-0.0440337	0.174724	0.0750984	44.5545
SLC27A1	0.0253975	0.161026	0.0179724	-0.0103024	0.0610974	0.0214734	41.0617	NAS			ATP7B	0.019834	0.177392	0.0310839	45.2349
GSTM3	-0.06253	0.161432	0.0442923	-0.150511	0.0254513	0.0214323	41.1651	NAS			UGT2B11	0.0292752	0.179297	0.0703442	45.7206
CHST1	0.0544848	0.166691	0.0390833	-0.0231494	0.132119	0.0209098	42.5063	NAS			PPARA	-0.0214615	0.181316	0.030319	46.2357
HSD17B14	-0.0598406	0.180124	0.0443017	-0.14784	0.0281592	0.0196557	45.9316	NAS			GSTM4	-0.0425041	0.185907	0.0637008	47.4063
GSTO1	-0.0371301	0.180802	0.0275317	-0.0918184	0.0175582	0.0195953	46.1045	NAS			PNMT	0.0910408	0.186649	0.07175	47.5954
SLC7A5	0.0221009	0.180856	0.0163897	-0.0104552	0.0546569	0.0195905	46.1183	NAS			ARNT	0.0180072	0.187482	0.0368964	47.808
SLCO4C1	-0.0391904	0.183919	0.0292693	-0.0973303	0.0189495	0.0193206	46.8995	NAS			CYP3A4	-0.0357794	0.191594	0.0378214	48.8565
PPARA	-0.020884	0.186617	0.0156942	-0.0520586	0.0102905	0.0190871	47.5874	NAS			SOD1	-0.0156867	0.193976	0.0427677	49.4639
CDA	0.0250293	0.189863	0.0189493	-0.0126113	0.0626698	0.0188113	48.4151	NAS			GSTM3	-0.0576936	0.194148	0.0692179	49.5078
PLGLB1	-0.0193158	0.194706	0.0147854	-0.0486852	0.0100536	0.0184097	49.6499	NAS			GSTO1	-0.0363384	0.194189	0.0423402	49.5181
GSTT2	-0.129428	0.204971	0.10138	-0.330807	0.0719516	0.0175954	52.2677	NAS			CHST1	0.0500025	0.201711	0.070461	51.4362
CYP8B1	0.0221413	0.208144	0.0174659	-0.0125526	0.0568353	0.0173532	53.0768	NAS			PDE3B	-0.0262973	0.207494	0.098436	52.911
SLC13A2	-0.0568304	0.214207	0.0454345	-0.147081	0.0334198	0.0169022	54.6228	NAS			CHST4	0.0712048	0.213582	0.0226199	54.4633
SOD1	-0.0147263	0.219095	0.0119003	-0.0383649	0.00891222	0.0165494	55.8693	NAS			SLC7A5	0.0203326	0.214609	0.0732677	54.7253
CHST4	0.0690394	0.219588	0.0558508	-0.0419014	0.17998	0.0165144	55.9949	NAS			FMO3	0.0139388	0.219878	0.0498669	56.0688
ATP7B	0.0177231	0.221513	0.0143979	-0.0108765	0.0463227	0.0163783	56.4858	NAS			ABCC9	-0.0220171	0.226271	0.018396	57.699
GSTZ1	-0.0251512	0.224027	0.0205446	-0.0659606	0.0156581	0.0162027	57.1269	NAS			CYP8B1	0.0207184	0.231919	0.0842328	59.1393
SLC29A1	0.0202085	0.225216	0.0165499	-0.0126658	0.0530828	0.0161205	57.43	NAS			CYP2R1	0.0224611	0.236025	0.0469406	60.1864
SULT1A1	-0.026436	0.227576	0.0217612	-0.0696619	0.0167899	0.0159587	58.032	NAS			CYP4F11	-0.0136739	0.238489	0.0190664	60.8146
CYP4F11	-0.0136987	0.228748	0.011305	-0.0361546	0.0087572	0.0158792	58.3307	NAS			IAPP	-0.084053	0.239852	0.0192443	61.1623
CYP7A1	0.0632891	0.231444	0.0525353	-0.0410658	0.167644	0.015698	59.0182	NAS			MGST2	0.0124328	0.241946	0.0603147	61.6961
CHST8	0.0925158	0.231654	0.0768307	-0.060099	0.245131	0.0156839	59.0718	NAS			CYP2C18	0.0159967	0.243683	0.0734337	62.1392
UGT2B11	0.0258131	0.239578	0.0218054	-0.0175007	0.0691268	0.0151661	61.0924	NAS			SLCO1B3	-0.0271895	0.262073	0.097381	66.8286
ABCC9	-0.0206194	0.247991	0.017734	-0.0558459	0.0146071	0.0146383	63.2377	NAS			GSTZ1	-0.0209958	0.272456	0.191482	69.4763
DHRS4L2	-0.0155524	0.251692	0.0134818	-0.0423324	0.0112276	0.0144129	64.1814	NAS			DHRS4L2	-0.0146384	0.275365	0.0744547	70.2181
CYP2A13	-0.0368523	0.252535	0.0320031	-0.100423	0.026718	0.0143621	64.3963	NAS			ADHFE1	-0.0184188	0.277791	0.0592181	70.8368
CYP2R1	0.0215825	0.252836	0.0187546	-0.0156712	0.0588363	0.0143441	64.4731	NAS			SULT1A3	0.0229648	0.279383	0.0502781	71.2427
SLCO1B3	-0.0282793	0.254488	0.0246603	-0.0772639	0.0207052	0.0142453	64.8944	NAS			SLC22A3	0.0218825	0.279418	0.0462881	71.2517
SLC28A2	0.0735793	0.254826	0.0642089	-0.0539638	0.201122	0.0142252	64.9807	NAS			SULT1A1	-0.0238393	0.282949	0.0289478	72.152
IAPP	-0.0796191	0.256754	0.0697639	-0.218197	0.0589583	0.0141111	65.4722	NAS			SLC28A2	0.070109	0.283674	0.0306968	72.3368
HAGH	0.0111657	0.259094	0.00983217	-0.0083647	0.0306961	0.013974	66.0689	NAS			CYP2A13	-0.0343523	0.294367	0.0206169	75.0636
SULT1A3	0.0235104	0.267339	0.0210657	-0.0183341	0.0653549	0.0135028	68.1714	NAS			SLC5A6	0.0156536	0.29654	0.0357976	75.6176
SLC22A3	0.0222317	0.270051	0.0200339	-0.0175632	0.0620266	0.0133516	68.863	NAS			CHST3	0.0346361	0.303914	0.0867998	77.4981
MGST2	0.0114537	0.282639	0.0105974	-0.00959668	0.0325042	0.0126741	72.0729	NAS			PLGLB1	-0.0149161	0.312919	0.0692921	79.7943
CHST3	0.0364345	0.288443	0.0341216	-0.0313439	0.104213	0.0123742	73.5529	NAS			ABCC11	-0.0299705	0.313892	0.0394105	80.0425
DHRS1	-0.0192511	0.298313	0.0184038	-0.0558079	0.0173058	0.0118813	76.0699	NAS			CYP4F12	0.0220471	0.314317	0.102398	80.1509
SLC5A6	0.0151902	0.306979	0.0147858	-0.01418	0.0445605	0.0114654	78.2796	NAS			CHST8	0.0766428	0.320718	0.0574149	81.783
ALDH4A1	0.0117492	0.337128	0.012176	-0.0124369	0.0359352	0.0101285	85.9675	NAS			CYP7A1	0.052327	0.325815	0.0401757	83.0829
NOS3	0.0368836	0.337538	0.038256	-0.0391073	0.112875	0.0101114	86.0722	NAS			HAGH	0.00982459	0.32667	0.0288696	83.301
ADHFE1	-0.0160132	0.347345	0.0169517	-0.0496857	0.0176592	0.00971075	88.5729	NAS			NOS3	0.0374189	0.328172	0.0599789	83.6838
CYP3A43	-0.0294589	0.367141	0.0325026	-0.0940213	0.0351034	0.00894652	93.6209	NAS			ALDH4A1	0.0116099	0.351995	0.0135475	89.7588
ABCA1	-0.0198993	0.380823	0.0225959	-0.0647833	0.0249847	0.00845061	97.1098	NAS			SLC15A2	-0.0623743	0.354124	0.030129	90.3017
ADH1C	-0.016067	0.3926	0.0187044	-0.0532211	0.0210871	0.00804328	100.113	NAS			GSTA1	-0.0162598	0.360251	0.077399	91.864
GSTA1	-0.0153874	0.393798	0.0179589	-0.0510605	0.0202857	0.00800281	100.419	NAS			SLC29A1	0.0148323	0.361919	0.0971203	92.2894
ABCC11	-0.0245619	0.406652	0.0294625	-0.0830856	0.0339617	0.00757948	103.696	NAS			DHRS1	-0.0159348	0.39377	0.0321135	100.411
ABCB7	-0.0103356	0.410089	0.0124893	-0.035144	0.0144729	0.00746952	104.573	NAS			ABCA1	-0.0188134	0.41521	0.01572	105.879
UGT1A4	-0.0139797	0.412452	0.0169787	-0.0477058	0.0197464	0.00739471	105.175	NAS			CYP26A1	0.051505	0.419347	0.100736	106.933
CYP2C18	0.011277	0.416643	0.0138202	-0.0161752	0.0387292	0.00726357	106.244	NAS			XDH	-0.0132527	0.42344	0.013052	107.977
SLC15A2	-0.0540096	0.417857	0.0663633	-0.185832	0.0778129	0.00722595	106.553	NAS			EPHX1	0.0115588	0.437031	0.0153387	111.443
NAT2	-0.012018	0.432756	0.0152516	-0.0423134	0.0182775	0.00677698	110.353	NAS			ADH7	0.0575237	0.439025	0.0157771	111.951
EPHX1	0.0113267	0.438831	0.0145665	-0.0176079	0.0402613	0.0066005	111.902	NAS			CYP2E1	0.0147972	0.456865	0.0178114	116.501
SLCO2B1	-0.0111919	0.450147	0.0147564	-0.0405036	0.0181199	0.00628154	114.787	NAS			GSTO2	0.0283175	0.465944	0.0194829	118.816
CYP4F2	0.00930062	0.451713	0.0123054	-0.0151426	0.0337439	0.00623836	115.187	NAS			FMO4	0.00999483	0.482788	0.0978101	123.111
NNMT	-0.033724	0.452392	0.0446868	-0.122489	0.0550407	0.00621971	115.36	NAS			CYP3A43	-0.022762	0.488739	0.0350247	124.629
CYP2E1	0.0146968	0.453237	0.0195109	-0.0240592	0.0534528	0.00619656	115.576	NAS			ADH1C	-0.0128086	0.496026	0.0447767	126.487
SLC7A8	0.0272715	0.459315	0.036698	-0.0456245	0.100168	0.00603204	117.125	NAS			ABCB7	-0.00850774	0.501622	0.0291683	127.913
UGT1A3	-0.0129636	0.468144	0.0177936	-0.0483084	0.0223811	0.00579908	119.377	NAS			SLC7A8	0.0251498	0.502778	0.0106271	128.208
XDH	-0.0117813	0.46901	0.0162024	-0.0439653	0.0204027	0.0057766	119.598	NAS			TPMT	-0.00684993	0.508972	0.0422916	129.788
UGT1A1	-0.0126197	0.47841	0.0177293	-0.0478367	0.0225973	0.00553685	121.994	NAS			NNMT	-0.0271688	0.523671	0.140062	133.536
UGT1A10	-0.0124348	0.487472	0.0178361	-0.047864	0.0229944	0.00531284	124.305	NAS			ADH4	-0.00907426	0.528975	0.0623779	134.889
UGT1A7	-0.0124277	0.487781	0.0178385	-0.0478616	0.0230063	0.00530532	124.384	NAS			DHRS13	-0.011878	0.55653	0.00681367	141.915
UGT1A5	-0.0124277	0.487781	0.0178385	-0.0478616	0.0230063	0.00530532	124.384	NAS			CYP2C9	0.00737963	0.557951	0.0174684	142.277
SLC29A2	0.0172619	0.490567	0.0249374	-0.0322731	0.066797	0.00523787	125.095	NAS			SLC29A2	0.0147585	0.561902	0.0136969	143.285
CYP4F12	0.0151738	0.501205	0.0224701	-0.0294603	0.0598078	0.00498616	127.807	NAS			ATP7A	-0.0197974	0.562386	0.0292006	143.408
ADH7	0.0474034	0.517156	0.0728981	-0.0973997	0.192207	0.00462522	131.875	NAS			CYP2B6	0.0164698	0.580671	0.0109934	148.071
ALDH8A1	0.00634193	0.519594	0.00980991	-0.0131442	0.0258281	0.00457174	132.497	NAS			UGT2B10	0.00694032	0.583331	0.0528052	148.749
SLC22A4	-0.0473453	0.529234	0.0749612	-0.196246	0.101556	0.00436454	134.955	NAS			NAT2	-0.00820372	0.586469	0.0748854	149.55
CYP17A1	0.0356197	0.536882	0.0574618	-0.0785211	0.149761	0.00420486	136.905	NAS			CYP46A1	0.0234502	0.589377	0.0449025	150.291
SLC22A2	-0.0377596	0.536913	0.0609183	-0.158766	0.0832472	0.00420423	136.913	NAS			MGST1	0.00720507	0.597014	0.0411489	152.239
UGT1A9	-0.0105779	0.542423	0.0172995	-0.0449413	0.0237855	0.00409174	138.318	NAS			CYP4F2	0.00628182	0.606941	0.0677109	154.77
GSTO2	0.0233033	0.543128	0.038178	-0.0525327	0.0991393	0.00407748	138.498	NAS			UGT1A4	-0.0085966	0.607359	0.0818322	154.876
DHRS13	-0.0119634	0.546002	0.0197405	-0.0511754	0.0272487	0.00401976	139.231	NAS			SLCO2B1	-0.00737466	0.608016	0.101163	155.044
UGT1A8	-0.00993692	0.546029	0.0163978	-0.0425091	0.0226353	0.00401923	139.237	NAS			ALDH8A1	0.00510546	0.609449	0.0157076	155.409
UGT2B10	0.00766841	0.546297	0.0126628	-0.0174847	0.0328215	0.00401388	139.306	NAS			SLC22A2	-0.0313908	0.613743	0.0111231	156.505
ADH4	-0.00857474	0.55563	0.0144958	-0.0373688	0.0202194	0.00383045	141.686	NAS			ABCC2	0.00875154	0.62503	0.0221675	159.383
ABCC6	0.00723095	0.56917	0.0126559	-0.0179084	0.0323703	0.00357446	145.138	NAS			DDO	-0.010335	0.627337	0.0409827	159.971
UGT1A6	-0.00990811	0.575596	0.0176346	-0.0449371	0.0251209	0.00345704	146.777	NAS			CYP3A7	0.0165321	0.636719	0.0315039	162.363
CYP27B1	0.0415652	0.577986	0.0744447	-0.10631	0.18944	0.00341401	147.386	NAS			SULT1B1	0.0152589	0.642944	0.103324	163.951
SLC15A1	0.00891762	0.588862	0.0164407	-0.0237399	0.0415751	0.00322264	150.16	NAS			SLC22A4	-0.0350638	0.644148	0.0269597	164.258
SULT1A2	-0.0113577	0.601166	0.0216519	-0.0543666	0.0316512	0.00301464	153.297	NAS			SLC15A1	0.00761229	0.648095	0.0223526	165.264
SULT1B1	0.0177663	0.601302	0.0338817	-0.0495355	0.085068	0.00301239	153.332	NAS			ABCC6	0.00558603	0.652428	0.0879747	166.369
CBR3	0.0268139	0.609487	0.0523115	-0.0770966	0.130724	0.00287893	155.419	NAS			MPO	0.0311366	0.653345	0.00407642	166.603
TPMT	-0.00516592	0.618069	0.0103256	-0.0256764	0.0153445	0.00274304	157.608	NAS			HNF4A	0.00536005	0.670382	0.00445825	170.947
HNF4A	0.00604334	0.624553	0.0123063	-0.0184015	0.0304882	0.00264309	159.261	NAS			UGT1A3	-0.00738194	0.674029	0.0781002	171.877
CYP2C9	0.00600242	0.629071	0.0123844	-0.0185977	0.0306025	0.00257479	160.413	NAS			CYP27B1	0.0302171	0.678738	0.0876551	173.078
DHRS2	-0.0477027	0.636534	0.100608	-0.247549	0.152143	0.00246437	162.316	NAS			UGT1A1	-0.00714274	0.683958	0.0714309	174.409
DDO	-0.00985397	0.643098	0.0211949	-0.0519551	0.0322471	0.00236967	163.99	NAS			CYP17A1	0.0227752	0.68571	0.0894171	174.856
ADH5	-0.00791524	0.643168	0.0170284	-0.0417402	0.0259097	0.00236868	164.008	NAS			CYP2D6	0.0135284	0.692797	0.0132238	176.663
SULT2A1	-0.0102743	0.65244	0.0227374	-0.0554394	0.0348908	0.00223875	166.372	NAS			UGT1A10	-0.00691099	0.694702	0.0757923	177.149
CYP2B6	0.0131669	0.653418	0.0292269	-0.0448888	0.0712226	0.00222531	166.622	NAS			UGT1A7	-0.00690256	0.695097	0.0757743	177.25
MPO	0.0299542	0.659431	0.0677471	-0.104617	0.164525	0.00214369	168.155	NAS			UGT1A5	-0.00690256	0.695097	0.0757743	177.25
MGST1	0.00576741	0.671838	0.0135703	-0.0211883	0.0327231	0.00198098	171.319	NAS			KCNJ11	0.0249276	0.705139	0.0072482	179.81
NR1I2	-0.00697236	0.673954	0.0165186	-0.0397846	0.0258398	0.00195399	171.858	NAS			ADH5	-0.00598613	0.720662	0.0806406	183.769
ALDH1A2	0.0141865	0.688117	0.0352289	-0.0557913	0.0841643	0.00177885	175.47	NAS			GSTCD	-0.0121366	0.742344	0.0112423	189.298
CYP26A1	0.0248461	0.70543	0.0655239	-0.105309	0.155001	0.00157757	179.885	NAS			SULT2A1	-0.00731659	0.749182	0.0361807	191.041
CYP3A7	0.0127823	0.713426	0.0346962	-0.0561374	0.0817019	0.00148924	181.924	NAS			ALDH3A2	0.0038085	0.753905	0.0261967	192.246
CAT	0.00462009	0.714229	0.0125776	-0.0203638	0.029604	0.00148053	182.128	NAS			CAT	0.00399132	0.754502	0.0193998	192.398
ATP7A	-0.0124111	0.714516	0.0338233	-0.0795969	0.0547747	0.00147742	182.202	NAS			NOS1	0.0263981	0.767501	0.0125525	195.713
CYP46A1	0.0157348	0.717522	0.0433587	-0.0703919	0.101862	0.00144511	182.968	NAS			ALDH1A2	0.010511	0.770058	0.00809948	196.365
ABCC2	0.00579999	0.743429	0.017666	-0.0292914	0.0408913	0.0011831	189.574	NAS			CYP7B1	0.00583031	0.770211	0.011875	196.404
CYP4A11	-0.00834263	0.744883	0.0255607	-0.0591159	0.0424306	0.00116926	189.945	NAS			UGT1A9	-0.00495098	0.771505	0.0775809	196.734
CYP2D6	0.0100999	0.764692	0.0336414	-0.0567245	0.0769243	0.000989499	194.997	NAS			SULF1	0.0145543	0.773908	0.0262124	197.347
KCNJ11	0.0189112	0.770135	0.0645276	-0.109265	0.147087	0.000942964	196.384	NAS			NR1I2	-0.0048254	0.773959	0.0152707	197.36
FMO4	0.00396848	0.786656	0.0146193	-0.025071	0.0330079	0.000809099	200.597	NAS			UGT1A8	-0.00454717	0.778748	0.0746055	198.581
UGT2A1	-0.0152743	0.797449	0.05934	-0.133146	0.102597	0.000727557	203.35	NAS			UGT2B17	0.011616	0.77916	0.166074	198.686
NOS1	0.0213376	0.808365	0.0877214	-0.15291	0.195585	0.000649763	206.133	NAS			UGT2A1	-0.0160655	0.791401	0.00138848	201.807
ALDH7A1	-0.00227654	0.809891	0.00943579	-0.0210196	0.0164665	0.000639258	206.522	NAS			UGT1A6	-0.00442518	0.799461	0.0726015	203.863
ALDH3A2	0.00285426	0.812808	0.0120183	-0.0210186	0.0267271	0.000619429	207.266	NAS			SULT1A2	-0.00513367	0.805186	0.121208	205.322
CHST13	0.00350712	0.826644	0.0159676	-0.0282106	0.0352249	0.000529846	210.794	NAS			CYP27A1	-0.0024068	0.806503	0.00544005	205.658
UGT2B28	-0.0187797	0.826737	0.085549	-0.188712	0.151153	0.000529268	210.818	NAS			GSTT1	-0.0482113	0.810264	0.00671572	206.617
HSD11B1	-0.00325835	0.829284	0.0150681	-0.0331894	0.0266727	0.000513585	211.467	NAS			UGT2B28	-0.020771	0.811951	0.00709667	207.047
GSTCD	-0.00730928	0.840636	0.0362463	-0.079308	0.0646895	0.000446671	214.362	NAS			DHRS12	-0.00238082	0.813979	0.0085594	207.565
CYP2A6	-0.00449714	0.858167	0.0250935	-0.0543424	0.0453481	0.000352821	218.833	NAS			ABCB6	0.00304685	0.826066	0.0224385	210.647
GSTM5	-0.00968198	0.861284	0.0552511	-0.119431	0.100067	0.000337333	219.627	NAS			ALDH7A1	-0.00208404	0.827577	0.0197834	211.032
UGT2B7	-0.00209251	0.870937	0.0128433	-0.0276041	0.0234191	0.000291619	222.089	NAS			CYP4A11	-0.00542945	0.834271	0.0179496	212.739
HNMT	0.00164333	0.872866	0.0102407	-0.0186986	0.0219852	0.000282895	222.581	NAS			CBR3	0.0106674	0.837644	0.0579645	213.599
CYP27A1	-0.00152415	0.874483	0.00962145	-0.020636	0.0175877	0.000275685	222.993	NAS			CYP2A7	0.0073506	0.84691	0.00735759	215.962
CYP7B1	0.00309791	0.874804	0.0196065	-0.035848	0.0420438	0.000274269	223.075	NAS			DHRS2	-0.0186574	0.848671	0.101185	216.411
GSTT1	-0.0278089	0.887918	0.19676	-0.418647	0.36303	0.000219462	226.419	NAS			GSTM5	-0.0100817	0.857214	0.0191401	218.589
DHRS12	-0.00134898	0.892174	0.00992376	-0.0210613	0.0183633	0.000203015	227.504	NAS			SLC22A1	0.00218179	0.866377	0.0145809	220.926
CYP3A5	0.0057214	0.896159	0.0437149	-0.0811128	0.0925556	0.000188202	228.521	NAS			CYP51A1	-0.00466869	0.876132	0.00187725	223.414
CYP4F3	-0.00167903	0.902482	0.0136652	-0.0288233	0.0254652	0.000165871	230.133	NAS			CYP3A5	0.00637958	0.886249	0.00728488	225.994
SLC22A18	-0.00422275	0.903594	0.0347666	-0.0732823	0.0648368	0.00016209	230.417	NAS			CHST13	0.0022332	0.8885	0.0511403	226.567
CYP2J2	-0.00143483	0.906077	0.0121269	-0.0255234	0.0226538	0.000153813	231.05	NAS			CYP1B1	-0.00277789	0.910863	0.0288088	232.27
CYP51A1	-0.00314571	0.914682	0.0292807	-0.0613082	0.0550168	0.000126817	233.244	NAS			HNMT	0.00103873	0.920724	0.00922215	234.785
SLCO2A1	-0.00486207	0.920258	0.0484334	-0.101069	0.091345	0.000110729	234.666	NAS			CYP2A6	-0.00183854	0.942762	0.00679694	240.404
ABCB6	0.00122762	0.928773	0.0136956	-0.0259771	0.0284323	8.82849e-05	236.837	NAS			ABCG1	-0.00257107	0.943502	0.00652051	240.593
CYP2A7	0.00314059	0.933125	0.0373229	-0.0709968	0.077278	7.78032e-05	237.947	NAS			CYP2J2	-0.000721502	0.953529	0.00562738	243.15
SULF1	0.00417095	0.933883	0.0501378	-0.0954216	0.103763	7.60441e-05	238.14	NAS			CYP4F3	0.000726143	0.958122	0.023091	244.321
UGT2B17	-0.00210705	0.962168	0.0442998	-0.0901032	0.0858891	2.48596e-05	245.353	NAS			HSD11B1	0.000364369	0.980247	0.090305	249.963
ABCG1	-0.00125617	0.971892	0.0355529	-0.0718776	0.0693653	1.37183e-05	247.832	NAS			CYP20A1	0.000405705	0.981396	0.047807	250.256
CYP20A1	0.000530133	0.975784	0.0174162	-0.0340651	0.0351253	1.01816e-05	248.825	NAS			UGT2B7	0.000130068	0.991079	0.217464	252.725
SLC22A1	0.00034496	0.978488	0.0127582	-0.0249976	0.0256875	8.03369e-06	249.515	NAS			SLC22A18	5.55043e-05	0.998712	0.0666983	254.672
CYP1B1	-0.000641525	0.979247	0.0245941	-0.0494946	0.0482116	7.4769e-06	249.708	NAS			SLCO2A1	-3.85504e-05	0.999366	0.0441407	254.838

## Sheet: NASH (CRN)
Supplementary Data 4											Supplementary Data 5
mRNA~NASH linear regression											mRNA~NASH linear regression after correcting for Age and Sex
gene	slope	p_value	std.error	lower_95%CI	upper_95%CI	r_squared	p_value_bonferonni	Group			gene	slope	p_value	r_squared_including age and sex	p_value_bonferonni			pearson correlation of slopes with vs. without age and sex covariates
MAT1A	-0.137603	2.27697e-07	0.0244912	-0.186282	-0.0889244	0.266239	5.80627e-05	Steatohepatitis			MAT1A	-0.136017	3.16243e-07	0.290378	8.06418e-05			0.997
CHST9	0.310481	4.17678e-06	0.0631981	0.184868	0.436094	0.217174	0.00106508	Steatohepatitis			CHST9	0.292655	6.5151e-06	0.298262	0.00166135
CYP2C19	-0.500672	5.98206e-06	0.103822	-0.70703	-0.294314	0.210924	0.00152542	Steatohepatitis			CYP2C19	-0.47515	7.58619e-06	0.297818	0.00193448
PON3	-0.158877	3.4388e-05	0.0363669	-0.231161	-0.0865944	0.17991	0.00876893	Steatohepatitis			PON3	-0.149497	5.39444e-05	0.259573	0.0137558			Supplementary Data 6
GSS	0.0888236	5.04412e-05	0.0208216	0.0474385	0.130209	0.17299	0.0128625	Steatohepatitis			GSS	0.085826	8.82127e-05	0.199294	0.0224942			CYP2C19~NASH Regressions per fibrosis stage
ABCB4	0.207611	5.78123e-05	0.0490922	0.110035	0.305187	0.170516	0.0147421	Steatohepatitis			ABCB4	0.198774	0.000110698	0.200775	0.028228				Estimate	Std. Error	t value	Pr(>|t|)
SLCO3A1	0.236737	0.000133953	0.0592265	0.119018	0.354457	0.155153	0.034158	Steatohepatitis			AOX1	-0.123566	0.000232819	0.165398	0.0593689			fibrosis_stage_0	-0.516582	0.415685	-1.24272	0.2255
AOX1	-0.125247	0.000170455	0.0318759	-0.188603	-0.0618899	0.150711	0.043466	Steatohepatitis			SLCO3A1	0.220481	0.000259214	0.221823	0.0660997			fibrosis_stage_1	-0.187797	0.317694	-0.591126	0.560201
ALDH6A1	-0.133987	0.000230366	0.0348629	-0.203281	-0.0646933	0.145137	0.0587433	Steatohepatitis			ALDH6A1	-0.125164	0.000264614	0.265352	0.0674766			fibrosis_stage_2	0.405054	0.705431	0.574193	0.575638
ALDH1B1	0.149841	0.000257928	0.0393211	0.0716864	0.227996	0.143039	0.0657717	Steatohepatitis			ALDH1B1	0.147435	0.000386168	0.147966	0.0984727			fibrosis_stage_3	0.544604	0.758947	0.717578	0.487977
DHRS7B	0.0946506	0.000310703	0.025195	0.0445729	0.144728	0.139576	0.0792293	Steatohepatitis			DHRS7B	0.0894556	0.000567657	0.182945	0.144752			fibrosis_stage_4	-0.315299	0.637362	-0.494694	0.646755
SLC28A3	0.375173	0.000429954	0.102468	0.171506	0.578839	0.133514	0.109638	Steatohepatitis			SLC28A3	0.367718	0.000617811	0.147331	0.157542
GSTZ1	-0.150046	0.000678232	0.042568	-0.234655	-0.0654377	0.124965	0.172949	Steatohepatitis			GSTZ1	-0.133743	0.0010872	0.270506	0.277236
CHST10	0.349543	0.00075366	0.100075	0.150633	0.548453	0.122981	0.192183	Steatohepatitis			CHST10	0.33086	0.00136261	0.155351	0.347465
ABCC4	0.252025	0.000967919	0.0737779	0.105383	0.398666	0.118264	0.246819	Steatohepatitis			ABCC4	0.237807	0.00150197	0.177561	0.383003
GSR	0.091018	0.00116904	0.0271106	0.0371328	0.144903	0.114697	0.298105	Steatohepatitis			GSR	0.0891695	0.00169307	0.119753	0.431733
SLC28A1	0.104803	0.00124436	0.0313995	0.0423931	0.167213	0.113515	0.317312	Steatohepatitis			ABCC5	0.201326	0.00215639	0.108108	0.549879
ABCC5	0.202387	0.00172264	0.0625691	0.0780245	0.32675	0.107351	0.439274	Steatohepatitis			SLC28A1	0.0962538	0.00228016	0.186745	0.58144
SLC22A12	0.662398	0.00215857	0.209498	0.245997	1.0788	0.103067	0.550434	Steatohepatitis			SLC22A12	0.632645	0.00344484	0.127196	0.878433
PDE3A	0.244247	0.00313596	0.0803755	0.0844919	0.404002	0.0959578	0.799671	Steatohepatitis			ALDH3B1	0.120361	0.00485482	0.302434	1.23798
ABCC3	0.114841	0.00332886	0.0380412	0.03923	0.190452	0.0948203	0.848859	Steatohepatitis			ABCC3	0.110463	0.00505016	0.10995	1.28779
ALDH3B1	0.140528	0.0033641	0.0466046	0.0478964	0.23316	0.0946196	0.857845	Steatohepatitis			PDE3A	0.229815	0.00526793	0.129262	1.34332
ALDH3A1	0.429741	0.00337541	0.142572	0.146364	0.713119	0.0945556	0.86073	Steatohepatitis			SLC22A5	0.129933	0.00527177	0.0892036	1.3443
GPX7	0.219175	0.00408839	0.0743107	0.0714745	0.366875	0.0909016	1.04254	Steatohepatitis			ALDH3A1	0.402789	0.00541212	0.142979	1.38009
GSTP1	0.173152	0.00409844	0.0587235	0.0564332	0.289872	0.0908548	1.0451	Steatohepatitis			GSTP1	0.161015	0.00699663	0.135504	1.78414
SOD3	0.325802	0.00438239	0.111357	0.104468	0.547135	0.0895769	1.11751	Steatohepatitis			CYP11A1	0.157736	0.00713917	0.0962756	1.82049
SLC22A5	0.128504	0.00504168	0.0446579	0.0397413	0.217266	0.0869026	1.28563	Steatohepatitis			GPX7	0.192611	0.00727458	0.219686	1.85502
CHST11	0.222835	0.00540573	0.0780969	0.0676094	0.378061	0.0855719	1.37846	Steatohepatitis			UGT2B15	0.0984406	0.00765742	0.161593	1.95264
FMO1	0.398579	0.00682374	0.143815	0.11273	0.684427	0.0811252	1.74005	Steatohepatitis			SOD3	0.286324	0.00802197	0.210995	2.0456
SLC6A6	0.232342	0.00683153	0.083846	0.0656893	0.398995	0.0811034	1.74204	Steatohepatitis			CHST11	0.209599	0.0087262	0.116902	2.22518
CYP11A1	0.154421	0.00791047	0.0567997	0.041525	0.267316	0.0783045	2.01717	Steatohepatitis			ABCB1	0.118487	0.00913186	0.10806	2.32862
FMO5	-0.12041	0.00823076	0.0445238	-0.208906	-0.031914	0.077547	2.09884	Steatohepatitis			SLC6A6	0.221131	0.0103579	0.10155	2.64127
CYP21A2	0.177977	0.00894825	0.0665551	0.0456914	0.310262	0.0759521	2.2818	Steatohepatitis			CYP2A13	-0.180361	0.0108942	0.0775899	2.77803
ABCB1	0.117472	0.00978927	0.0444744	0.0290744	0.20587	0.0742385	2.49626	Steatohepatitis			DHRS9	0.23681	0.0111725	0.0869703	2.84899
SLC22A11	0.440253	0.0101437	0.167506	0.107317	0.773189	0.0735601	2.58665	Steatohepatitis			FMO1	0.367253	0.0116126	0.129764	2.9612
SLC29A2	0.136875	0.0105151	0.0523414	0.0328405	0.240909	0.0728744	2.68135	Steatohepatitis			SLC22A11	0.43841	0.0117151	0.0759763	2.98734
CYP2A13	-0.17844	0.0105681	0.0682844	-0.314162	-0.042717	0.0727786	2.69486	Steatohepatitis			FMO5	-0.112457	0.0128515	0.119588	3.27712
DHRS9	0.23573	0.0107773	0.0904588	0.0559333	0.415527	0.0724048	2.74822	Steatohepatitis			CYP21A2	0.169409	0.0134095	0.0928865	3.41943
CFTR	0.340267	0.010815	0.130638	0.0806091	0.599925	0.0723383	2.75782	Steatohepatitis			CFTR	0.334409	0.0135262	0.0766026	3.44919
ABCC1	0.197671	0.0110749	0.0761489	0.046317	0.349025	0.0718856	2.8241	Steatohepatitis			SLC29A2	0.133979	0.0135601	0.0765077	3.45782
SLC22A10	-0.371148	0.0128788	0.146151	-0.66164	-0.0806564	0.0690104	3.2841	Steatohepatitis			CES1	0.0830331	0.0142445	0.0728706	3.63235
CES1	0.0815919	0.0145512	0.0327252	0.016547	0.146637	0.0666864	3.71056	Steatohepatitis			ABCC1	0.186188	0.0170206	0.0950401	4.34026
ALDH1A3	0.216765	0.0149376	0.0872911	0.0432643	0.390265	0.0661878	3.80909	Steatohepatitis			HSD17B14	-0.223174	0.0183112	0.133747	4.66935
CHST4	0.291107	0.0154762	0.117872	0.0568231	0.525391	0.0655142	3.94644	Steatohepatitis			CHST4	0.287165	0.0186807	0.0678034	4.76358
GSTA2	-0.205702	0.0173639	0.0848159	-0.374283	-0.0371212	0.0633273	4.42778	Steatohepatitis			GSTA2	-0.20488	0.0191416	0.074022	4.88111
PON2	0.0741057	0.0187945	0.0309495	0.0125902	0.135621	0.0618245	4.79259	Steatohepatitis			SLC22A10	-0.323235	0.0228919	0.180484	5.83743
HSD17B14	-0.225499	0.0197564	0.0949546	-0.414231	-0.0367661	0.0608778	5.03789	Steatohepatitis			ALDH1A3	0.191584	0.0260409	0.152863	6.64042
UGT2B15	0.0886661	0.0202836	0.0375002	0.0141305	0.163202	0.0603786	5.17233	Steatohepatitis			GSTA5	-0.175479	0.0268851	0.0649653	6.85571
CYP2R1	0.0929266	0.0206206	0.0394106	0.0145937	0.17126	0.0600663	5.25825	Steatohepatitis			PON2	0.0700892	0.0271514	0.0800719	6.9236
GSTA5	-0.178448	0.0225906	0.0768635	-0.331222	-0.025673	0.0583387	5.7606	Steatohepatitis			PPARG	0.0954129	0.0272892	0.0702976	6.95875
PPARG	0.0960032	0.0249224	0.0420677	0.0123892	0.179617	0.0564814	6.35521	Steatohepatitis			CYP2R1	0.0878946	0.0292298	0.0815382	7.45361
SULT1A2	-0.102971	0.0265411	0.0456319	-0.19367	-0.0122731	0.0552935	6.76798	Steatohepatitis			EPHX2	-0.0529779	0.0335853	0.0539143	8.56424
EPHX2	-0.0534637	0.0292354	0.0241161	-0.101397	-0.00553034	0.053471	7.45502	Steatohepatitis			MGST2	0.0476307	0.0371879	0.0922042	9.48292
ABCC10	0.152928	0.0325083	0.0703805	0.013039	0.292817	0.0514752	8.28962	Steatohepatitis			ABCC10	0.149518	0.0394939	0.0540318	10.0709
ABCG2	-0.100421	0.0343833	0.0467216	-0.193285	-0.00755681	0.0504226	8.76774	Steatohepatitis			SLC22A3	0.0885768	0.0402097	0.0826696	10.2535
SOD2	0.112274	0.0356694	0.0526156	0.00769463	0.216853	0.0497341	9.0957	Steatohepatitis			SULT1A2	-0.0883391	0.0469123	0.15852	11.9626
GSTM1	-0.845175	0.0357841	0.396332	-1.63293	-0.0574219	0.0496739	9.12496	Steatohepatitis			SLC19A1	0.110095	0.0511342	0.11203	13.0392
SLCO1B3	-0.107357	0.0409332	0.0517364	-0.210189	-0.00452515	0.0471594	10.438	Steatohepatitis			SULT1C2	0.331723	0.0525638	0.0966005	13.4038
TAP2	0.109376	0.0431325	0.0532907	0.00345462	0.215297	0.0461832	10.9988	Steatohepatitis			ABCA4	0.260741	0.0550716	0.0551331	14.0433
SLC22A17	0.143532	0.0440754	0.0702546	0.00389374	0.283171	0.0457804	11.2392	Steatohepatitis			GSTA4	0.0976067	0.0577938	0.0540341	14.7374
SULT1C2	0.3474	0.0446245	0.170492	0.00852913	0.686271	0.0455498	11.3792	Steatohepatitis			SLCO1B3	-0.0961477	0.0579125	0.139424	14.7677
ABCA4	0.26615	0.0477238	0.132532	0.00272917	0.529571	0.0443013	12.1696	Steatohepatitis			GSTM1	-0.750215	0.0579849	0.109026	14.7861
GSTA4	0.100363	0.0484964	0.0501535	0.000677625	0.200049	0.0440031	12.3666	Steatohepatitis			SOD2	0.0995239	0.0580974	0.109553	14.8148
GSTM4	-0.136366	0.0495077	0.0684568	-0.272431	-0.000300209	0.0436201	12.6245	Steatohepatitis			ABCB11	-0.120251	0.0581472	0.149598	14.8275
PPARD	0.116006	0.0547519	0.0595798	-0.00241513	0.234428	0.0417562	13.9617	Steatohepatitis			TAP2	0.103113	0.058728	0.0599642	14.9756
GPX3	0.0756168	0.0552416	0.0389162	-0.00173339	0.152967	0.0415917	14.0866	Steatohepatitis			ABCG2	-0.0774854	0.0627646	0.290129	16.005
GSTM2	-0.543616	0.0559586	0.280611	-1.10136	0.0141294	0.0413536	14.2695	Steatohepatitis			SLC10A1	-0.0425745	0.0651576	0.0627346	16.6152
ALDH5A1	-0.0602876	0.0560892	0.031137	-0.122176	0.00160056	0.0413106	14.3028	Steatohepatitis			RXRA	-0.0440647	0.0667588	0.0411269	17.0235
SLC19A1	0.109746	0.0568143	0.0568515	-0.0032522	0.222745	0.0410735	14.4877	Steatohepatitis			GSTM4	-0.123532	0.0730243	0.0865872	18.6212
CYP1A1	-0.243102	0.0570756	0.126069	-0.493677	0.0074733	0.0409889	14.5543	Steatohepatitis			SLC22A17	0.123737	0.0740542	0.125475	18.8838
SLC22A3	0.0823794	0.0571406	0.042732	-0.00255515	0.167314	0.0409679	14.5708	Steatohepatitis			ALDH5A1	-0.0562235	0.0745852	0.0730479	19.0192
CHST2	0.125389	0.0576986	0.0651911	-0.00418494	0.254964	0.0407887	14.7131	Steatohepatitis			UGT2B4	0.0643876	0.0757233	0.0841016	19.3094
SULT1A1	-0.0903797	0.0596841	0.0473678	-0.184528	0.00376891	0.0401655	15.2194	Steatohepatitis			HSD17B11	-0.11181	0.0773636	0.0995718	19.7277
ADH1B	-0.0599326	0.0597322	0.0314166	-0.122376	0.00251124	0.0401506	15.2317	Steatohepatitis			ADH1A	0.0712569	0.0781668	0.068911	19.9325
TAP1	0.0886014	0.0598467	0.046466	-0.00375474	0.180958	0.0401154	15.2609	Steatohepatitis			SULT1A1	-0.0850493	0.0787455	0.0555927	20.0801
MGST2	0.0431156	0.0613821	0.0227495	-0.00210146	0.0883326	0.0396494	15.6524	Steatohepatitis			GPX3	0.0679187	0.0793104	0.105617	20.2242
ADH1A	0.0755785	0.0615331	0.0399019	-0.00373076	0.154888	0.0396042	15.6909	Steatohepatitis			CHST7	-0.0985777	0.0797123	0.0384157	20.3266
HSD17B11	-0.120224	0.0616169	0.0634935	-0.246424	0.00597613	0.0395792	15.7123	Steatohepatitis			ABCB8	0.0535761	0.0806235	0.0385731	20.559
ABCB11	-0.123013	0.0634507	0.0654315	-0.253065	0.00703907	0.0390405	16.1799	Steatohepatitis			SULF1	0.183705	0.0808335	0.0512366	20.6125
CHST3	0.138958	0.0651341	0.0743902	-0.0089007	0.286817	0.0385601	16.6092	Steatohepatitis			PPARD	0.10299	0.0816304	0.108958	20.8157
SLC10A1	-0.0421763	0.0664607	0.0226921	-0.0872794	0.00292675	0.0381906	16.9475	Steatohepatitis			TAP1	0.0823333	0.0822013	0.0585756	20.9613
CHST7	-0.100345	0.0698548	0.0546706	-0.209009	0.00831822	0.0372794	17.813	Steatohepatitis			CYP4F11	-0.0427394	0.0822407	0.0390665	20.9714
RXRA	-0.0426474	0.0715372	0.0233772	-0.0891121	0.00381732	0.0368449	18.242	Steatohepatitis			CYP1A1	-0.216309	0.083305	0.111584	21.2428
ABCB8	0.0543514	0.0717388	0.0298143	-0.00490781	0.113611	0.0367935	18.2934	Steatohepatitis			SLCO2B1	-0.053278	0.08352	0.134942	21.2976
SLC2A4	-0.147012	0.0779017	0.0824033	-0.310797	0.0167737	0.0352932	19.8649	Steatohepatitis			ADH1B	-0.0544496	0.0852969	0.0808068	21.7507
CYP4F11	-0.0426023	0.0786381	0.0239396	-0.0901849	0.00498032	0.0351224	20.0527	Steatohepatitis			GSTM2	-0.473261	0.0894281	0.107268	22.8042
SLC22A9	0.044769	0.0845683	0.02566	-0.00623299	0.0957709	0.0338055	21.5649	Steatohepatitis			CHST3	0.122025	0.0976665	0.108642	24.905
POR	0.0668727	0.084765	0.0383537	-0.00935941	0.143105	0.0337635	21.6151	Steatohepatitis			CHST2	0.103118	0.0992858	0.164943	25.3179
CES2	0.0476844	0.0877247	0.0276119	-0.00719711	0.102566	0.033144	22.3698	Steatohepatitis			GSTO2	0.133075	0.100236	0.0365124	25.5603
GPX2	0.182148	0.0886071	0.105772	-0.0280846	0.392381	0.0329636	22.5948	Steatohepatitis			CES2	0.0455806	0.106737	0.0420625	27.2179
UGT2B4	0.0618788	0.0907775	0.0361805	-0.0100337	0.133791	0.0325279	23.1483	Steatohepatitis			CYP3A7	0.115298	0.112829	0.0824663	28.7714
GSTO2	0.134543	0.0916794	0.0788904	-0.0222599	0.291347	0.0323501	23.3783	Steatohepatitis			POR	0.0600695	0.117427	0.0844953	29.9439
SULF1	0.175874	0.091981	0.103222	-0.0292915	0.381039	0.032291	23.4551	Steatohepatitis			CYP2B6	-0.100604	0.12134	0.0417306	30.9417
SLC22A15	0.234164	0.0985557	0.140236	-0.0445697	0.512897	0.031053	25.1317	Steatohepatitis			GPX2	0.162898	0.126673	0.068377	32.3015
SLCO2B1	-0.0518474	0.105241	0.031672	-0.114799	0.0111042	0.0298818	26.8365	Steatohepatitis			ALDH2	-0.0408924	0.127689	0.0635004	32.5606
ALDH2	-0.0435069	0.105504	0.0265975	-0.0963723	0.00935845	0.0298374	26.9036	Steatohepatitis			SLC22A9	0.0388947	0.128068	0.091612	32.6574
CYP3A7	0.117779	0.109157	0.0727668	-0.0268528	0.262411	0.0292325	27.835	Steatohepatitis			DHRS7	0.0597521	0.128256	0.0271784	32.7052
CYP2B6	-0.10178	0.113338	0.0636332	-0.228258	0.0246975	0.0285663	28.9013	Steatohepatitis			SLC2A4	-0.118355	0.130608	0.174625	33.305
DHRS1	-0.0557025	0.11369	0.0348597	-0.12499	0.0135849	0.0285115	28.9909	Steatohepatitis			NOS1	0.289201	0.130929	0.0352376	33.3869
CYP2C8	-0.0569475	0.11511	0.0357808	-0.128066	0.0141708	0.028292	29.3531	Steatohepatitis			CBR1	0.0525189	0.135092	0.079653	34.4486
MGST3	0.0431834	0.118083	0.0273575	-0.0111925	0.0975593	0.0278419	30.1112	Steatohepatitis			MGST3	0.0415695	0.138195	0.0316036	35.2397
HNMT	0.0340849	0.122931	0.0218814	-0.00940666	0.0775766	0.0271337	31.3475	Steatohepatitis			ATP7A	0.0969293	0.138738	0.0450043	35.3782
CBR1	0.0545686	0.124589	0.0351883	-0.0153719	0.124509	0.0268986	31.7702	Steatohepatitis			XDH	-0.0497873	0.140864	0.0300648	35.9202
XDH	-0.0509902	0.125744	0.0329829	-0.116547	0.0145668	0.0267367	32.0647	Steatohepatitis			SLC22A15	0.204141	0.142613	0.09394	36.3663
ATP7A	0.0993943	0.12616	0.0643646	-0.0285373	0.227326	0.0266788	32.1709	Steatohepatitis			HNMT	0.0327808	0.143775	0.0308021	36.6626
DHRS7	0.0589038	0.127242	0.0382545	-0.0171311	0.134939	0.0265293	32.4466	Steatohepatitis			SLC7A7	0.103753	0.148123	0.058362	37.7714
DPYD	-0.0727229	0.128864	0.0474331	-0.167001	0.0215556	0.0263076	32.8602	Steatohepatitis			DHRS1	-0.0512137	0.14883	0.0453351	37.9516
SLCO1A2	-0.198543	0.129804	0.129821	-0.456576	0.0594908	0.0261804	33.1	Steatohepatitis			NR1I3	-0.0371907	0.160134	0.0520552	40.8342
SLC7A7	0.107423	0.134394	0.0710905	-0.0338772	0.248723	0.0255741	34.2705	Steatohepatitis			DPYD	-0.0668678	0.16595	0.0422854	42.3172
CYP1A2	-0.121591	0.140064	0.0816515	-0.283883	0.0406997	0.0248558	35.7162	Steatohepatitis			SLC22A7	0.0392714	0.166717	0.101318	42.5129
CHST12	0.0725409	0.146493	0.049512	-0.0258695	0.170951	0.0240791	37.3558	Steatohepatitis			FMO4	0.0420612	0.174978	0.109545	44.6193
NOS1	0.271624	0.15109	0.187529	-0.101111	0.644359	0.0235467	38.5279	Steatohepatitis			CYP1A2	-0.107781	0.186054	0.0760907	47.4438
FMO2	0.165769	0.151813	0.114652	-0.0621139	0.393651	0.0234646	38.7123	Steatohepatitis			ABCC9	-0.049706	0.20037	0.0236017	51.0944
NR1I3	-0.0372726	0.15837	0.0261967	-0.0893413	0.0147961	0.0227394	40.3843	Steatohepatitis			CYP2A6	-0.0704211	0.200678	0.0204916	51.1728
PDE3B	-0.0615918	0.176587	0.0452082	-0.151448	0.0282643	0.0208893	45.0297	Steatohepatitis			SLCO1A2	-0.161045	0.203085	0.119808	51.7867
DHRS3	0.0337596	0.178471	0.0248885	-0.015709	0.0832281	0.0207104	45.51	Steatohepatitis			CYP2C8	-0.0421234	0.20491	0.202531	52.252
SOD1	-0.0344657	0.182008	0.0256184	-0.085385	0.0164536	0.0203803	46.412	Steatohepatitis			CHST12	0.0624714	0.2082	0.0664301	53.091
CYP2A6	-0.071226	0.188173	0.053698	-0.177957	0.0355046	0.0198219	47.9841	Steatohepatitis			ALDH1A1	0.0361695	0.212981	0.0204533	54.3101
GSTM3	-0.127876	0.194208	0.0977399	-0.322145	0.0663927	0.0192954	49.523	Steatohepatitis			SOD1	-0.0321852	0.213739	0.0478736	54.5034
SLC22A7	0.0378178	0.194344	0.0289143	-0.0196525	0.0952881	0.0192837	49.5576	Steatohepatitis			FMO2	0.139018	0.218774	0.096127	55.7874
CYP1B1	0.0670015	0.194689	0.0512673	-0.0348979	0.168901	0.0192542	49.6458	Steatohepatitis			DHRS3	0.0305637	0.222557	0.0547585	56.752
ABCC9	-0.0495159	0.195396	0.0379485	-0.124943	0.0259109	0.0191939	49.8259	Steatohepatitis			DDO	0.0484895	0.236152	0.0717062	60.2189
CYP4F3	-0.0367902	0.201479	0.0285842	-0.0936043	0.0200239	0.0186854	51.3772	Steatohepatitis			CYP2A7	-0.0947784	0.252047	0.0170598	64.2719
SLC27A1	0.0489975	0.207843	0.0386126	-0.0277492	0.125744	0.0181722	52.9999	Steatohepatitis			CYP1B1	0.0592337	0.252838	0.0454869	64.4737
SERPINA7	0.0430637	0.213427	0.0343582	-0.0252269	0.111354	0.0177366	54.424	Steatohepatitis			PPARA	-0.0397516	0.254168	0.0242313	64.8127
SLC15A1	0.0421901	0.217532	0.0339663	-0.0253216	0.109702	0.0174249	55.4706	Steatohepatitis			SLC15A1	0.0391009	0.257762	0.030653	65.7292
ALDH1A1	0.0345393	0.227035	0.0283893	-0.0218875	0.0909661	0.016729	57.894	Steatohepatitis			CYP4F3	-0.0316737	0.269016	0.059368	68.599
CHST1	0.102052	0.234146	0.0851804	-0.0672538	0.271357	0.0162305	59.7073	Steatohepatitis			PDE3B	-0.048668	0.27159	0.104535	69.2553
CYP2A7	-0.0964775	0.235886	0.0808302	-0.257136	0.0641812	0.0161114	60.1508	Steatohepatitis			GSTM3	-0.107003	0.272538	0.0687105	69.4973
CYP39A1	-0.0596864	0.237671	0.0501983	-0.159461	0.0400883	0.0159901	60.606	Steatohepatitis			CYP7B1	0.0459464	0.276518	0.0343319	70.5121
CYP2S1	0.11136	0.245283	0.0951973	-0.0778547	0.300575	0.0154851	62.5471	Steatohepatitis			KCNJ11	0.152639	0.277119	0.0287519	70.6653
ADH6	-0.0320341	0.250814	0.0277092	-0.0871092	0.023041	0.0151299	63.9575	Steatohepatitis			ABCC11	-0.060404	0.295771	0.0292345	75.4216
PON1	-0.0572664	0.257897	0.050285	-0.157213	0.0426804	0.0146885	65.7638	Steatohepatitis			SERPINA7	0.0353061	0.301705	0.0716821	76.9348
FMO4	0.0353447	0.269578	0.0318099	-0.027881	0.0985704	0.0139921	68.7423	Steatohepatitis			SLC27A1	0.0386689	0.305179	0.105848	77.8207
PPARA	-0.0375056	0.276135	0.0342227	-0.105527	0.0305157	0.0136173	70.4144	Steatohepatitis			CYP39A1	-0.0517155	0.307631	0.0419167	78.446
SLCO1B1	-0.0513412	0.278897	0.0471192	-0.144996	0.0423134	0.0134626	71.1188	Steatohepatitis			CHST1	0.0843421	0.320353	0.0671398	81.6901
CHST8	0.179179	0.286428	0.167055	-0.152861	0.51122	0.0130506	73.0391	Steatohepatitis			ADH7	0.152815	0.33549	0.0134283	85.5501
CYP27B1	0.174396	0.286901	0.162756	-0.149099	0.497891	0.0130252	73.1597	Steatohepatitis			ADH6	-0.0266788	0.33664	0.0550927	85.8431
GPX1	0.0339543	0.286982	0.0316935	-0.0290398	0.0969485	0.0130209	73.1803	Steatohepatitis			GPX1	0.0300369	0.341785	0.0626285	87.1553
KCNJ11	0.144761	0.298223	0.138327	-0.130179	0.4197	0.0124319	76.0469	Steatohepatitis			CYP2S1	0.0884424	0.347934	0.0781634	88.7231
PLGLB1	-0.0339504	0.300811	0.0326167	-0.0987797	0.0308788	0.0123003	76.7067	Steatohepatitis			ABCG1	-0.0743486	0.348145	0.0148067	88.7771
CYP7B1	0.0424025	0.312282	0.0417205	-0.0405214	0.125326	0.0117338	79.6319	Steatohepatitis			PLGLB1	-0.0302421	0.350324	0.0696245	89.3327
SLC13A3	0.06994	0.314545	0.0691395	-0.0674822	0.207362	0.0116252	80.2089	Steatohepatitis			SLCO1B1	-0.0442694	0.352576	0.0368416	89.9069
ABCG1	-0.0775559	0.320406	0.0776079	-0.23181	0.0766981	0.0113486	81.7035	Steatohepatitis			PON1	-0.0447045	0.363093	0.0999397	92.5888
CYB5R3	0.046947	0.326496	0.0475768	-0.0476171	0.141511	0.0110681	83.2564	Steatohepatitis			SLC13A3	0.0618231	0.369638	0.0612273	94.2576
GSTK1	0.0165879	0.330053	0.0169352	-0.0170726	0.0502483	0.0109074	84.1635	Steatohepatitis			CYP3A43	0.0611263	0.372241	0.0309206	94.9214
FMO3	0.0233619	0.337946	0.0242458	-0.0248293	0.071553	0.0105588	86.1761	Steatohepatitis			CHST8	0.144773	0.384889	0.061063	98.1468
SLC16A1	-0.0546107	0.340495	0.0569785	-0.167862	0.0586403	0.0104485	86.8262	Steatohepatitis			CYP20A1	0.0304496	0.396514	0.0600337	101.111
DDO	0.0390026	0.34708	0.0412557	-0.0429975	0.121003	0.0101686	88.5053	Steatohepatitis			ADH5	0.0296123	0.397773	0.0855627	101.432
ABCC11	-0.053147	0.353732	0.0570028	-0.166446	0.0601523	0.00989299	90.2017	Steatohepatitis			DHRS12	0.0182255	0.409445	0.014482	104.408
ADH7	0.1436	0.357956	0.155384	-0.165241	0.452442	0.00972161	91.2788	Steatohepatitis			SLC16A1	-0.0465154	0.411421	0.064677	104.912
NOS3	0.0760264	0.364294	0.0833632	-0.0896669	0.24172	0.00946955	92.8949	Steatohepatitis			CYP27B1	0.130859	0.41184	0.0934914	105.019
DHRS12	0.0197001	0.365778	0.0216685	-0.0233684	0.0627687	0.00941139	93.2734	Steatohepatitis			FMO3	0.0192518	0.426313	0.0565327	108.71
CYP4F12	-0.0444354	0.366374	0.0489365	-0.141702	0.0528311	0.00938811	93.4255	Steatohepatitis			GSTK1	0.0133754	0.429397	0.0542879	109.496
SLCO2A1	0.0938173	0.372884	0.104742	-0.114368	0.302003	0.00913736	95.0854	Steatohepatitis			SLCO2A1	0.08218	0.433578	0.0478513	110.562
GSTO1	-0.0519942	0.390226	0.0602119	-0.171672	0.0676835	0.00849803	99.5077	Steatohepatitis			NAT2	0.025445	0.434061	0.0824273	110.686
GSTA1	-0.0330376	0.407042	0.0396539	-0.111854	0.0457787	0.00791546	103.796	Steatohepatitis			ABCB7	0.0209585	0.449839	0.0344235	114.709
CYP3A43	0.0564466	0.407234	0.0677787	-0.0782709	0.191164	0.00790899	103.845	Steatohepatitis			DHRS2	-0.156087	0.458517	0.109494	116.922
CYP7A1	0.0953115	0.412071	0.115639	-0.134534	0.325157	0.00774791	105.078	Steatohepatitis			GSTO1	-0.0450198	0.460035	0.0275183	117.309
METAP1	-0.0174834	0.42929	0.0220162	-0.061243	0.0262762	0.00719629	109.469	Steatohepatitis			HNF4A	-0.0200597	0.461035	0.00758855	117.564
HNF4A	-0.0198313	0.458744	0.0266468	-0.0727948	0.0331322	0.0063261	116.98	Steatohepatitis			CYP7A1	0.0850595	0.463242	0.0444693	118.127
UGT2B7	-0.0202544	0.464024	0.027539	-0.0749912	0.0344823	0.0061792	118.326	Steatohepatitis			NOS3	0.0605784	0.464456	0.0639348	118.436
CYP8B1	0.0270856	0.478659	0.0380667	-0.048576	0.102747	0.0057856	122.058	Steatohepatitis			CYB5R3	0.0324083	0.482082	0.11049	122.931
SLCO4C1	-0.0455062	0.478705	0.0639621	-0.172638	0.0816254	0.00578438	122.07	Steatohepatitis			METAP1	-0.0151039	0.494483	0.0409228	126.093
CYP2D6	-0.0516739	0.479493	0.0727619	-0.196296	0.0929482	0.00576374	122.271	Steatohepatitis			CYP17A1	-0.0815841	0.498537	0.107133	127.127
CYP2J2	-0.0175564	0.492897	0.0254951	-0.0682307	0.0331179	0.00542095	125.689	Steatohepatitis			GSTA1	-0.0262715	0.501897	0.0747113	127.984
DHRS2	-0.146996	0.50148	0.217779	-0.579854	0.285863	0.00520945	127.877	Steatohepatitis			SLC13A2	-0.0676417	0.503881	0.0159173	128.49
CYP20A1	0.0243368	0.50243	0.0361361	-0.0474876	0.0961613	0.00518641	128.12	Steatohepatitis			NNMT	-0.0596349	0.510224	0.172221	130.107
ALDH7A1	-0.0134165	0.513561	0.0204523	-0.0540676	0.0272346	0.00492191	130.958	Steatohepatitis			MGST1	0.0185371	0.51376	0.042528	131.009
SLC22A1	-0.0167898	0.54537	0.0276561	-0.0717593	0.0381796	0.00421848	139.069	Steatohepatitis			CYP4F12	-0.0301959	0.526727	0.0978565	134.315
ABCB6	-0.0183116	0.546998	0.0302856	-0.0785076	0.0418843	0.00418447	139.484	Steatohepatitis			CYP26A1	0.0843962	0.542678	0.0948162	138.383
SLC22A4	-0.0958475	0.54728	0.158634	-0.41115	0.219455	0.00417859	139.556	Steatohepatitis			CYP2D6	-0.0444533	0.547559	0.0164585	139.628
ABCB7	0.0163164	0.555397	0.0275623	-0.0384667	0.0710996	0.00401194	141.626	Steatohepatitis			SLC7A8	-0.0458328	0.552369	0.0101342	140.854
SLC13A2	-0.05692	0.569423	0.0996722	-0.255029	0.141189	0.00373455	145.203	Steatohepatitis			DHRS4L2	0.0171267	0.561679	0.0698432	143.228
ADH5	0.0202225	0.573105	0.0357526	-0.0508395	0.0912846	0.0036639	146.142	Steatohepatitis			CYP27A1	-0.0121585	0.568047	0.0116034	144.852
CYP4F2	-0.0144764	0.574793	0.0257069	-0.0655717	0.0366189	0.0036318	146.572	Steatohepatitis			GPX4	0.0201634	0.568305	0.0117412	144.918
ABCC6	-0.0153349	0.577455	0.0274225	-0.0698401	0.0391702	0.00358156	147.251	Steatohepatitis			CYP2J2	-0.014685	0.569755	0.0207249	145.287
UGT2A1	0.0714477	0.583235	0.129734	-0.186414	0.329309	0.00347405	148.725	Steatohepatitis			SLCO4C1	-0.0363085	0.570441	0.045817	145.462
CYP27A1	-0.0113322	0.589772	0.02094	-0.0529527	0.0302884	0.003355	150.392	Steatohepatitis			UGT2B17	0.0509349	0.572398	0.180649	145.961
HSD11B1	-0.0179834	0.591692	0.0334029	-0.0843753	0.0484086	0.00332054	150.881	Steatohepatitis			ALDH3A2	0.0143866	0.577793	0.0327804	147.337
SLC7A8	-0.0400828	0.598226	0.0757862	-0.190716	0.11055	0.00320496	152.548	Steatohepatitis			UGT2A1	0.0722526	0.585393	0.00394821	149.275
CYP3A4	-0.0315515	0.598886	0.0597636	-0.150338	0.0872352	0.00319343	152.716	Steatohepatitis			ALDH7A1	-0.0108946	0.596764	0.0324937	152.175
UGT1A8	-0.0188563	0.605138	0.036338	-0.091082	0.0533694	0.00308553	154.31	Steatohepatitis			CYP4F2	-0.0132555	0.603153	0.0598074	153.804
ALDH1A2	0.0396234	0.611215	0.0776649	-0.114744	0.193991	0.00298289	155.86	Steatohepatitis			AHR	-0.0206737	0.604192	0.015928	154.069
MGST1	0.0142598	0.616349	0.0283587	-0.0421061	0.0706258	0.00289785	157.169	Steatohepatitis			CYP2E1	0.0222895	0.604418	0.018692	154.127
UGT1A4	-0.0188229	0.619012	0.0377183	-0.0937921	0.0561464	0.00285434	157.848	Steatohepatitis			SLC22A18	-0.0377134	0.618309	0.0675983	157.669
NAT2	0.0162896	0.624671	0.0331771	-0.0496535	0.0822326	0.00276326	159.291	Steatohepatitis			CYP8B1	0.0181706	0.628611	0.0710373	160.296
ABCC2	-0.0185285	0.624829	0.0377545	-0.0935696	0.0565126	0.00276073	159.332	Steatohepatitis			CYP3A4	-0.0289489	0.630911	0.0279021	160.882
GPX4	0.0169957	0.62614	0.0347629	-0.0520992	0.0860907	0.00273991	159.666	Steatohepatitis			SLC22A1	-0.0133528	0.632874	0.0240113	161.383
SULT1B1	0.0356381	0.632444	0.0742487	-0.111939	0.183215	0.00264109	161.273	Steatohepatitis			ALDH4A1	0.0120251	0.63957	0.00779858	163.09
UGT1A1	-0.0187209	0.635156	0.0393166	-0.0968668	0.0594251	0.00259928	161.965	Steatohepatitis			SLC22A4	-0.0741539	0.642742	0.0297036	163.899
DHRS4	-0.0123644	0.642764	0.0265636	-0.0651624	0.0404337	0.0024841	163.905	Steatohepatitis			ABCB6	-0.0141243	0.644469	0.024071	164.34
AHR	-0.0168658	0.669124	0.039332	-0.0950424	0.0613108	0.00210904	170.627	Steatohepatitis			ALDH1A2	0.0356828	0.651395	0.0107688	166.106
CYP2E1	0.0181938	0.66959	0.0424925	-0.0662647	0.102652	0.00210275	170.745	Steatohepatitis			GSTM5	-0.0548926	0.653878	0.0209579	166.739
ARNT	0.0120019	0.680971	0.0290939	-0.0458253	0.0698291	0.00195222	173.648	Steatohepatitis			CYP46A1	-0.0408896	0.662191	0.0418798	168.859
NNMT	-0.0400883	0.681483	0.097344	-0.23357	0.153393	0.0019456	173.778	Steatohepatitis			CBR3	-0.0468971	0.677494	0.0703317	172.761
ALDH4A1	0.0102628	0.685141	0.025227	-0.0398785	0.0604041	0.0018987	174.711	Steatohepatitis			ABCC6	-0.0108944	0.683383	0.0926158	174.263
SULT1E1	-0.0224756	0.688702	0.0559157	-0.133614	0.0886628	0.00185367	175.619	Steatohepatitis			EPHX1	-0.0129724	0.688836	0.0104807	175.653
ALDH3A2	0.0100396	0.697164	0.0257134	-0.0410686	0.0611478	0.00174918	177.777	Steatohepatitis			IAPP	0.0562699	0.709735	0.0113203	180.983
ADH4	-0.0122016	0.697818	0.031322	-0.0744575	0.0500542	0.00174124	177.944	Steatohepatitis			UGT2B7	-0.00895468	0.717212	0.231052	182.889
SLC15A2	0.0543064	0.701514	0.141223	-0.226389	0.335002	0.00169682	178.886	Steatohepatitis			ABCC2	-0.0126143	0.739324	0.0347026	188.528
CYP46A1	-0.0351102	0.708462	0.0935898	-0.22113	0.15091	0.00161506	180.658	Steatohepatitis			DHRS4	-0.00862656	0.745123	0.0441988	190.006
UGT1A3	-0.0143901	0.716438	0.0394891	-0.0928789	0.0640987	0.00152403	182.692	Steatohepatitis			ARNT	0.009593	0.745137	0.0140542	190.01
CAT	-0.00921693	0.728205	0.0264371	-0.0617635	0.0433296	0.00139515	185.692	Steatohepatitis			CHST13	0.0112604	0.747269	0.0586089	190.554
IAPP	0.0517904	0.728743	0.148859	-0.244082	0.347663	0.0013894	185.829	Steatohepatitis			ABCA1	-0.015659	0.747847	0.00800864	190.701
DHRS4L2	0.0104128	0.728847	0.0299411	-0.0490983	0.0699239	0.00138829	185.856	Steatohepatitis			UGT1A8	-0.0103506	0.771175	0.0818048	196.65
SLC22A18	-0.0266348	0.729312	0.0767226	-0.179129	0.12586	0.00138335	185.974	Steatohepatitis			CYP2C18	0.00849134	0.779616	0.0596937	198.802
GSTM5	-0.041489	0.732764	0.121118	-0.282225	0.199247	0.00134692	186.855	Steatohepatitis			UGT2B11	0.0132089	0.782956	0.0488303	199.654
NAT1	-0.0110463	0.73342	0.0323299	-0.0753054	0.0532129	0.00134005	187.022	Steatohepatitis			MPO	-0.0400114	0.790763	0.00581373	201.645
CYP17A1	-0.0421387	0.736419	0.12479	-0.290172	0.205894	0.00130893	187.787	Steatohepatitis			UGT1A4	-0.00932363	0.800712	0.0816987	204.182
CYP26A1	0.0479513	0.737434	0.142573	-0.235429	0.331331	0.00129849	188.046	Steatohepatitis			UGT1A1	-0.00961619	0.803584	0.0736705	204.914
EPHX1	-0.0104677	0.743485	0.0318858	-0.0738442	0.0529089	0.00123722	189.589	Steatohepatitis			ADH4	-0.00753981	0.806351	0.0755428	205.62
UGT1A10	-0.0126253	0.750504	0.03958	-0.0912949	0.0660442	0.00116818	191.379	Steatohepatitis			HSD11B1	-0.00793657	0.806698	0.0974694	205.708
UGT1A7	-0.0125821	0.751363	0.0395855	-0.0912626	0.0660984	0.00115987	191.598	Steatohepatitis			SULT1B1	0.0166702	0.817533	0.0929308	208.471
UGT1A5	-0.0125821	0.751363	0.0395855	-0.0912626	0.0660984	0.00115987	191.598	Steatohepatitis			GSTT1	-0.0985969	0.818633	0.00463433	208.751
SLC28A2	0.0431864	0.752643	0.136599	-0.228319	0.314692	0.00114757	191.924	Steatohepatitis			CAT	-0.00596494	0.822992	0.0242997	209.863
UGT2B10	-0.00824106	0.756507	0.0264944	-0.0609015	0.0444194	0.00111085	192.909	Steatohepatitis			SLC15A2	0.0315068	0.824504	0.0295446	210.249
ABCA1	-0.0147531	0.758792	0.0478941	-0.109948	0.0804417	0.00108945	193.492	Steatohepatitis			CYP51A1	0.0137913	0.826427	0.00692262	210.739
SLC22A18AS	0.0210117	0.767188	0.0707508	-0.119613	0.161637	0.00101275	195.633	Steatohepatitis			UGT2B28	-0.039827	0.829617	0.0130488	211.552
ADH1C	-0.0121565	0.7687	0.0412092	-0.0940642	0.0697512	0.000999255	196.019	Steatohepatitis			UGT2B10	-0.00548279	0.832836	0.0777418	212.373
UGT1A9	-0.0106911	0.781264	0.0383836	-0.0869827	0.0656005	0.000890941	199.222	Steatohepatitis			SULT1E1	-0.0115466	0.835613	0.0506125	213.081
CYP3A5	-0.0258387	0.781766	0.092986	-0.210658	0.158981	0.000886751	199.35	Steatohepatitis			DHRS4L1	0.0082692	0.836967	0.0353882	213.427
GSTT2	0.0611562	0.785101	0.223589	-0.383251	0.505563	0.000859189	200.201	Steatohepatitis			SULT2A1	0.010101	0.840542	0.030549	214.338
CYP51A1	0.0159731	0.796741	0.0618255	-0.106912	0.138858	0.000766637	203.169	Steatohepatitis			CYP3A5	-0.0188895	0.841727	0.00684158	214.64
MPO	-0.0353216	0.812135	0.148164	-0.329813	0.25917	0.00065282	207.094	Steatohepatitis			SULT1A3	0.00889622	0.849815	0.0389936	216.703
DHRS13	0.0099285	0.815138	0.0423367	-0.0742203	0.0940773	0.000631741	207.86	Steatohepatitis			SLC7A5	-0.00599704	0.864931	0.0572781	220.557
UGT1A6	-0.00916696	0.815196	0.0391019	-0.0868861	0.0685522	0.000631339	207.875	Steatohepatitis			ADHFE1	-0.00629126	0.866809	0.0423488	221.036
ALDH9A1	-0.00537172	0.822468	0.023869	-0.0528139	0.0420705	0.000581817	209.729	Steatohepatitis			DHRS13	0.00714142	0.868308	0.00649904	221.419
CBR3	-0.0248575	0.828703	0.114542	-0.252522	0.202807	0.000541046	211.319	Steatohepatitis			SLC28A2	0.0221148	0.8723	0.0266597	222.437
CDA	-0.0082716	0.835146	0.0396281	-0.0870368	0.0704936	0.000500537	212.962	Steatohepatitis			HAGH	0.00336879	0.875351	0.0334235	223.215
CHST13	0.00678111	0.848036	0.0352821	-0.0633459	0.0769081	0.000424414	216.249	Steatohepatitis			SLC22A2	-0.0194527	0.879848	0.00047797	224.361
HAGH	0.00409133	0.848858	0.0214044	-0.0384521	0.0466348	0.00041978	216.459	Steatohepatitis			ALDH9A1	-0.00295817	0.902625	0.0148635	230.169
GSTT1	-0.0772701	0.855239	0.422285	-0.916607	0.762066	0.000384704	218.086	Steatohepatitis			ATP7B	-0.00396125	0.903148	0.00720642	230.303
ARSA	0.00614043	0.860293	0.0347853	-0.0629992	0.07528	0.000358039	219.375	Steatohepatitis			UGT1A3	-0.00469066	0.903653	0.0763819	230.432
SLC22A2	-0.0204746	0.871429	0.126136	-0.271184	0.230235	0.00030276	222.215	Steatohepatitis			CDA	-0.00456609	0.909631	0.0105425	231.956
TPMT	-0.00308497	0.877004	0.0198742	-0.0425871	0.0364171	0.000276875	223.636	Steatohepatitis			ALDH8A1	-0.00222607	0.913006	0.005995	232.816
PNMT	-0.0220883	0.883336	0.150084	-0.320397	0.276221	0.000248901	225.251	Steatohepatitis			CYP4A11	-0.00578981	0.915267	0.0228059	233.393
SLC5A6	0.00460635	0.887145	0.0323628	-0.0597182	0.0689309	0.00023281	226.222	Steatohepatitis			ADH1C	-0.00338998	0.934124	0.0494261	238.202
UGT2B28	-0.0253923	0.889697	0.182553	-0.388237	0.337452	0.000222335	226.873	Steatohepatitis			UGT1A10	-0.00302741	0.937937	0.0740219	239.174
ATP7B	-0.00445046	0.889771	0.0320177	-0.0680891	0.0591881	0.000222031	226.892	Steatohepatitis			UGT1A7	-0.00298352	0.938844	0.0740258	239.405
CYP2C18	0.00403209	0.895686	0.030663	-0.0569139	0.064978	0.000198713	228.4	Steatohepatitis			UGT1A5	-0.00298352	0.938844	0.0740258	239.405
UGT2B17	0.0104367	0.915089	0.0976013	-0.183556	0.20443	0.000131413	233.348	Steatohepatitis			DHRSX	0.00165848	0.943166	0.00591348	240.507
CYP4A11	-0.00566562	0.916606	0.0539505	-0.112898	0.101567	0.000126744	233.734	Steatohepatitis			SLC22A18AS	-0.00447201	0.946215	0.157468	241.285
NR1I2	-0.00341804	0.923279	0.0353895	-0.0737585	0.0669224	0.000107211	235.436	Steatohepatitis			SLC29A1	-0.00240734	0.946377	0.0832072	241.326
GSTCD	0.00604027	0.9362	0.075241	-0.143509	0.15559	7.40715e-05	238.731	Steatohepatitis			TPMT	-0.00126213	0.948683	0.0649453	241.914
SULT1A3	0.00344311	0.94173	0.0469682	-0.0899112	0.0967975	6.1766e-05	240.141	Steatohepatitis			PNMT	-0.00943104	0.94986	0.0409199	242.214
DHRS4L1	0.00279899	0.94451	0.0400981	-0.0769004	0.0824983	5.60028e-05	240.85	Steatohepatitis			NAT1	-0.00179099	0.953238	0.143787	243.076
UGT2B11	0.00315738	0.947898	0.0481786	-0.0926027	0.0989175	4.93634e-05	241.714	Steatohepatitis			CYP2C9	0.00141273	0.958587	0.0222689	244.44
SLC7A5	0.00224919	0.94975	0.0355866	-0.0684831	0.0729815	4.59134e-05	242.186	Steatohepatitis			GSTCD	0.00365463	0.961921	0.00571204	245.29
CYP2C9	0.0012778	0.962317	0.0269679	-0.0523237	0.0548793	2.58049e-05	245.391	Steatohepatitis			NR1I2	-0.00150587	0.966459	0.016368	246.447
SLC29A1	-0.00148196	0.967829	0.0366395	-0.0743069	0.071343	1.88039e-05	246.796	Steatohepatitis			UGT1A9	-0.00134526	0.971469	0.0783016	247.725
ALDH8A1	-0.000797188	0.968346	0.0200312	-0.0406115	0.0390171	1.82045e-05	246.928	Steatohepatitis			ARSA	-0.00110626	0.97455	0.0456572	248.51
SULT2A1	0.00155568	0.975235	0.0499701	-0.0977654	0.100877	1.11403e-05	248.685	Steatohepatitis			GSTT2	0.00310466	0.988674	0.0815427	252.112
ADHFE1	0.000963647	0.979595	0.0375685	-0.0737077	0.075635	7.56252e-06	249.797	Steatohepatitis			SLC5A6	-0.000101322	0.99751	0.0331657	254.365
DHRSX	8.24712e-05	0.997131	0.022869	-0.0453721	0.045537	1.49483e-07	254.268	Steatohepatitis			UGT1A6	8.55079e-05	0.998226	0.0715522	254.548

## Sheet: Fibrosis
Supplementary Data 7											Supplementary Data 8
mRNA~fibrosis linear regression											mRNA~fibrosis linear regression after correcting for Age and Sex
gene	slope	p_value	std.error	lower_95%CI	upper_95%CI	r_squared	p_value_bonferonni	Group			gene	slope	p_value	r_squared_including age and sex	p_value_bonferonni			pearson correlation of slopes with vs. without age and sex covariates
GSTZ1	-0.167254	5.50503e-09	0.0257778	-0.218507	-0.116	0.331224	1.40378e-06	Fibrosis			SLCO3A1	0.221713	1.28077e-07	0.34463	3.26597e-05			0.979
SLCO3A1	0.237414	7.33634e-09	0.0369606	0.163927	0.310902	0.32679	1.87077e-06	Fibrosis			GSTZ1	-0.146081	1.8647e-07	0.400639	4.75498e-05
ABCC4	0.268879	3.33196e-07	0.0485415	0.172366	0.365393	0.265229	8.49651e-05	Fibrosis			MAT1A	-0.0975059	3.26103e-07	0.287215	8.31564e-05
MAT1A	-0.0934423	3.7646e-07	0.0169586	-0.127161	-0.059724	0.263178	9.59974e-05	Fibrosis			ABCC4	0.252181	3.08256e-06	0.285034	0.000786052
GSTP1	0.198563	7.95182e-07	0.0372537	0.124493	0.272633	0.250501	0.000202771	Fibrosis			GSTP1	0.187506	6.17598e-06	0.264698	0.00157488
CYP2C19	-0.368171	1.90195e-06	0.0719555	-0.511238	-0.225104	0.235474	0.000484996	Fibrosis			SLC28A3	0.345157	1.04114e-05	0.227486	0.0026549
CHST9	0.22112	2.22566e-06	0.0435469	0.134538	0.307703	0.232738	0.000567542	Fibrosis			CYP2C19	-0.338325	1.30841e-05	0.289649	0.00333644
GPX7	0.235596	2.95657e-06	0.047052	0.142044	0.329148	0.227774	0.000753926	Fibrosis			CFTR	0.407843	1.46065e-05	0.211772	0.00372466
SLC28A3	0.348375	3.27596e-06	0.0699338	0.209328	0.487423	0.225974	0.000835369	Fibrosis			CHST9	0.194169	3.30452e-05	0.285406	0.00842653
SOD3	0.360242	5.62068e-06	0.0743448	0.212425	0.50806	0.216442	0.00143327	Fibrosis			GPX7	0.203388	5.30108e-05	0.28294	0.0135177
CFTR	0.398418	9.04359e-06	0.0843354	0.230737	0.566099	0.207963	0.00230612	Fibrosis			PDE3A	0.232713	6.64457e-05	0.21114	0.0169436
PDE3A	0.243237	1.55982e-05	0.0530723	0.137715	0.348759	0.198152	0.00397755	Fibrosis			HSD17B14	-0.265778	7.218e-05	0.234954	0.0184059
SLC2A4	-0.239677	1.66948e-05	0.0524987	-0.344059	-0.135296	0.196922	0.00425716	Fibrosis			SOD3	0.310514	9.37681e-05	0.267757	0.0239109
DHRS7B	0.0777463	2.25541e-05	0.0173294	0.0432908	0.112202	0.191459	0.00575129	Fibrosis			CHST4	0.332262	0.000108473	0.173506	0.0276606
ABCC1	0.217334	2.71312e-05	0.0489768	0.119955	0.314713	0.188089	0.00691846	Fibrosis			ABCC1	0.206423	0.00012578	0.195483	0.0320739
ALDH3B1	0.138018	2.85572e-05	0.0311983	0.0759869	0.200048	0.187153	0.00728209	Fibrosis			DHRS7B	0.0724539	0.000131453	0.206699	0.0335206
CYP1B1	0.147144	4.35434e-05	0.0341328	0.0792788	0.215009	0.179411	0.0111036	Fibrosis			RXRA	-0.0632467	0.000162628	0.162151	0.0414701
SLC22A17	0.191357	6.1731e-05	0.0453859	0.101117	0.281596	0.172963	0.0157414	Fibrosis			CYP1B1	0.13941	0.000196944	0.185644	0.0502206
CHST4	0.327291	6.27868e-05	0.0777121	0.172779	0.481804	0.172648	0.0160106	Fibrosis			ABCB1	0.120077	0.000230726	0.177443	0.0588353
HSD17B14	-0.264355	6.45354e-05	0.0628806	-0.389378	-0.139331	0.172139	0.0164565	Fibrosis			SLC6A6	0.225823	0.000243914	0.174297	0.062198
SLC6A6	0.234426	7.07098e-05	0.0560956	0.122893	0.345959	0.170444	0.018031	Fibrosis			SLC2A4	-0.196401	0.000325933	0.278211	0.083113
CHST10	0.271583	0.000129432	0.0677067	0.136964	0.406203	0.159161	0.0330053	Fibrosis			ALDH1B1	0.108098	0.000400237	0.14862	0.102061
CHST3	0.195123	0.000135171	0.0487932	0.0981087	0.292137	0.158347	0.0344686	Fibrosis			GSR	0.0728079	0.000409319	0.153802	0.104376
ALDH1A3	0.231405	0.000140499	0.0580241	0.116037	0.346772	0.157622	0.0358273	Fibrosis			CHST10	0.25562	0.000535282	0.166071	0.136497
GSR	0.0731128	0.000202202	0.018821	0.0356915	0.110534	0.150767	0.0515615	Fibrosis			SULF1	0.260759	0.000574274	0.142523	0.14644
ABCB1	0.116862	0.00020518	0.0301157	0.0569841	0.17674	0.150491	0.0523208	Fibrosis			AOX1	-0.0874593	0.000609117	0.136663	0.155325
SLCO2A1	0.262245	0.000221947	0.0679764	0.12709	0.397401	0.149007	0.0565965	Fibrosis			SLC22A17	0.165133	0.000638178	0.215217	0.162735
ALDH1B1	0.106613	0.000248721	0.0278723	0.0511953	0.16203	0.146852	0.0634239	Fibrosis			ALDH2	-0.065726	0.000648319	0.168399	0.165321
CYP2C8	-0.0883927	0.000272121	0.0232673	-0.134654	-0.042131	0.145148	0.0693908	Fibrosis			SLCO2A1	0.250796	0.00065022	0.167011	0.165806
ALDH7A1	-0.049944	0.000308247	0.0132734	-0.0763351	-0.023553	0.142783	0.078603	Fibrosis			ALDH7A1	-0.0485318	0.000766795	0.152005	0.195533
ADH1B	-0.0767095	0.000309171	0.0203915	-0.117253	-0.0361658	0.142726	0.0788386	Fibrosis			ALDH3B1	0.103522	0.000775865	0.336371	0.197846
ALDH2	-0.0661796	0.000396191	0.0179397	-0.101849	-0.0305106	0.138007	0.101029	Fibrosis			SLC22A5	0.117181	0.000897195	0.132064	0.228785
FMO2	0.275038	0.000459836	0.0754603	0.125003	0.425073	0.135165	0.117258	Fibrosis			CHST3	0.172049	0.00094932	0.19562	0.242077
RXRA	-0.0558652	0.000516916	0.0154757	-0.086635	-0.0250954	0.132929	0.131814	Fibrosis			ADH1B	-0.0727308	0.000998279	0.153995	0.254561
AOX1	-0.0830686	0.000639664	0.023428	-0.12965	-0.0364875	0.128848	0.163114	Fibrosis			ALDH1A3	0.196744	0.00138224	0.201577	0.352471
SLC22A1	-0.0648413	0.000641864	0.0182927	-0.101212	-0.0284706	0.128782	0.163675	Fibrosis			SLC22A1	-0.063035	0.00146012	0.138099	0.372331
CHST1	0.196349	0.000653919	0.0554811	0.0860374	0.30666	0.128426	0.166749	Fibrosis			ABCC5	0.146986	0.00167838	0.11474	0.427988
PON3	-0.0931722	0.000665836	0.0263679	-0.145599	-0.0407457	0.128079	0.169788	Fibrosis			UGT2B15	0.0736675	0.00197981	0.220322	0.50485
SLC22A5	0.113094	0.000781685	0.0324549	0.0485646	0.177623	0.124999	0.19933	Fibrosis			SLC10A1	-0.0512919	0.001983	0.12635	0.505664
CHST11	0.184919	0.00083195	0.0533595	0.0788257	0.291012	0.1238	0.212147	Fibrosis			CAT	-0.0583872	0.00210167	0.134299	0.535926
CAT	-0.0605925	0.000892905	0.0175949	-0.0955758	-0.0256091	0.12244	0.227691	Fibrosis			SLC29A2	0.12122	0.00216298	0.115511	0.551559
ALDH6A1	-0.0952051	0.000929464	0.0277456	-0.150371	-0.0400395	0.121667	0.237013	Fibrosis			ALDH6A1	-0.090507	0.00219649	0.155084	0.560105
CYP2R1	0.0886837	0.000989622	0.0259922	0.0370043	0.140363	0.120459	0.252354	Fibrosis			CYP11A1	0.125782	0.00241288	0.125535	0.615284
SULF1	0.23724	0.00108975	0.070149	0.0977651	0.376715	0.118601	0.277887	Fibrosis			FMO2	0.242417	0.00252246	0.169433	0.643227
ABCC5	0.141129	0.00152207	0.0430714	0.0554914	0.226766	0.112144	0.388127	Fibrosis			PON3	-0.0838399	0.00265561	0.170664	0.67718
SLC22A15	0.305549	0.00153408	0.0933224	0.119999	0.491099	0.111992	0.391191	Fibrosis			CHST11	0.172216	0.00278181	0.132719	0.709361
SLC29A2	0.119374	0.0015349	0.0364618	0.0468784	0.19187	0.111982	0.391399	Fibrosis			CYP2R1	0.0832554	0.00280632	0.14089	0.715611
ABCC10	0.14256	0.00168096	0.0439334	0.0552083	0.229911	0.110222	0.428646	Fibrosis			ABCC10	0.14034	0.00319385	0.110853	0.814432
TAP1	0.100167	0.00188969	0.0312313	0.0380705	0.162263	0.107953	0.481872	Fibrosis			EPHX2	-0.0537438	0.00345641	0.0995309	0.881384
ADH6	-0.0586921	0.00200533	0.0184101	-0.0952963	-0.0220879	0.106801	0.51136	Fibrosis			CYP4F2	-0.0548577	0.00395028	0.158716	1.00732
DHRS4	-0.0590797	0.00203494	0.0185593	-0.0959806	-0.0221787	0.106517	0.51891	Fibrosis			CYP2C8	-0.0678216	0.00418466	0.243801	1.06709
SOD2	0.112824	0.00250494	0.0362151	0.0408187	0.184829	0.102482	0.638759	Fibrosis			DHRS4	-0.0564794	0.0042784	0.134069	1.09099
ADH1C	-0.0846349	0.00286628	0.0275609	-0.139433	-0.0298365	0.0998627	0.730901	Fibrosis			CHST1	0.165019	0.0048381	0.169316	1.23372
GPX3	0.0830798	0.00296084	0.0271499	0.0290986	0.137061	0.0992314	0.755015	Fibrosis			TAP1	0.0932979	0.00551227	0.114826	1.40563
PON2	0.0676531	0.00313752	0.0222491	0.0234158	0.11189	0.0981039	0.800067	Fibrosis			ADH6	-0.0513658	0.00879869	0.127746	2.24367
CYP11A1	0.117099	0.00336901	0.038815	0.0399242	0.194274	0.0967185	0.859097	Fibrosis			PON2	0.0620085	0.00904403	0.114591	2.30623
SLCO1B3	-0.104336	0.00357055	0.0348104	-0.173548	-0.0351239	0.0955874	0.910491	Fibrosis			SLC22A15	0.249972	0.0104817	0.161056	2.67283
SLC10A1	-0.0462124	0.00382507	0.0155389	-0.077108	-0.0153168	0.0942465	0.975392	Fibrosis			GPX3	0.0728661	0.0106597	0.141574	2.71823
CYP4F2	-0.0536496	0.0042611	0.0182656	-0.0899665	-0.0173328	0.0921435	1.08658	Fibrosis			CYP4F11	-0.045135	0.0108727	0.077662	2.77254
EPHX2	-0.0500393	0.00426117	0.0170365	-0.0839124	-0.0161663	0.0921432	1.0866	Fibrosis			CYP3A7	0.135371	0.0109133	0.119763	2.78289
ABCG2	-0.0927528	0.00459097	0.0318561	-0.156091	-0.0294143	0.0906905	1.1707	Fibrosis			GSS	0.0416696	0.0111308	0.106793	2.83835
GSS	0.0448004	0.00459254	0.0153874	0.0142061	0.0753946	0.0906838	1.1711	Fibrosis			ADH1C	-0.073562	0.0118088	0.126284	3.01125
GPX2	0.206235	0.00526408	0.0720021	0.0630753	0.349394	0.0880234	1.34234	Fibrosis			DHRS7	0.0690463	0.0126595	0.0760524	3.22818
SULT1A2	-0.0898205	0.0054873	0.031518	-0.152487	-0.0271544	0.0872138	1.39926	Fibrosis			CYP21A2	0.125835	0.0129278	0.0882633	3.29658
CYP21A2	0.132791	0.00603237	0.0471452	0.0390537	0.226528	0.0853671	1.53826	Fibrosis			SOD2	0.0946544	0.0132585	0.135603	3.38092
CYP3A7	0.141006	0.00635295	0.0503883	0.0408206	0.241191	0.0843573	1.62	Fibrosis			NR1I3	-0.0469246	0.0137198	0.0987241	3.49856
CHST8	0.31339	0.00702958	0.113445	0.0878306	0.538949	0.0823836	1.79254	Fibrosis			GPX2	0.183813	0.0166524	0.101139	4.24637
CHST2	0.122547	0.00815124	0.0452304	0.0326166	0.212477	0.0794967	2.07857	Fibrosis			SLCO1B3	-0.0858226	0.0170583	0.162228	4.34988
ALDH3A1	0.270675	0.00938695	0.10183	0.0682101	0.47314	0.0767449	2.39367	Fibrosis			GSTO2	0.137186	0.0187744	0.0685734	4.78748
ABCB4	0.0934905	0.0116799	0.0362734	0.0213692	0.165612	0.0724868	2.97837	Fibrosis			SLC22A11	0.294611	0.0194004	0.0707617	4.94711
SOD1	-0.0451813	0.0117207	0.0175388	-0.0800531	-0.0103095	0.0724189	2.98877	Fibrosis			PPARG	0.0718366	0.0214209	0.0757087	5.46234
CYP27B1	0.277985	0.0120175	0.108303	0.0626493	0.49332	0.0719319	3.06447	Fibrosis			CHST8	0.263862	0.0266784	0.119337	6.80298
HSD11B1	-0.0567809	0.013081	0.0224	-0.101318	-0.0122437	0.0702814	3.33565	Fibrosis			SOD1	-0.0409144	0.0279703	0.0889007	7.13243
ABCC3	0.0677874	0.0133397	0.0268204	0.0144613	0.121114	0.0699003	3.40163	Fibrosis			CYP2A6	-0.0869708	0.0284061	0.0603899	7.24355
CHST12	0.0890412	0.0135324	0.0353054	0.0188447	0.159238	0.0696212	3.45077	Fibrosis			SLC7A7	0.112398	0.0290232	0.0949332	7.40092
CYP2J2	-0.0418772	0.0148661	0.0168434	-0.0753664	-0.00838791	0.0677933	3.79086	Fibrosis			CYP2J2	-0.0390046	0.0300878	0.0729102	7.67239
CYP4F11	-0.0409027	0.0155031	0.0165586	-0.0738255	-0.00797981	0.0669778	3.95329	Fibrosis			ABCC3	0.0617001	0.0307372	0.0797438	7.838
SLC22A11	0.288497	0.0163249	0.11774	0.0543986	0.522595	0.0659744	4.16284	Fibrosis			ALDH3A1	0.230431	0.0312134	0.110958	7.95941
GSTO2	0.132931	0.016769	0.0544819	0.0246064	0.241256	0.0654531	4.2761	Fibrosis			NR1I2	-0.0556012	0.0319364	0.0659551	8.14377
DHRS7	0.0631332	0.0168556	0.0258964	0.0116443	0.114622	0.0653531	4.29817	Fibrosis			GSTA4	0.0781983	0.0320001	0.0660107	8.16002
SLC15A2	0.232005	0.0174393	0.095684	0.0417597	0.42225	0.0646922	4.44702	Fibrosis			ABCB4	0.081951	0.033104	0.0894058	8.44151
SLC7A7	0.116894	0.019086	0.0489211	0.0196258	0.214162	0.0629419	4.86692	Fibrosis			CHST12	0.079674	0.0339977	0.0791553	8.6694
ABCC6	-0.0451923	0.0194279	0.0189688	-0.0829073	-0.00747733	0.0625977	4.95413	Fibrosis			HNF4A	-0.041237	0.0348195	0.0542512	8.87897
SERPINA7	0.0571657	0.0199534	0.0241008	0.00924688	0.105085	0.0620805	5.08811	Fibrosis			HAGH	-0.0327923	0.0350148	0.0733695	8.92877
NOS3	0.136332	0.0201546	0.057573	0.0218612	0.250802	0.0618861	5.13943	Fibrosis			SULT1A2	-0.0667314	0.0391069	0.158973	9.97226
SLC22A12	0.366079	0.0201558	0.154597	0.0586989	0.673459	0.0618849	5.13973	Fibrosis			SLC22A12	0.336179	0.0404648	0.075309	10.3185
NR1I3	-0.042735	0.0203057	0.0180695	-0.078662	-0.0068079	0.0617414	5.17794	Fibrosis			TAP2	0.0808691	0.0413588	0.0673848	10.5465
TAP2	0.0879513	0.0203537	0.0372029	0.0139819	0.161921	0.0616956	5.1902	Fibrosis			ABCC6	-0.0396445	0.0421827	0.131541	10.7566
GSTA4	0.0799965	0.0215695	0.0341709	0.0120556	0.147937	0.0605722	5.50023	Fibrosis			CYP27A1	-0.0301704	0.0470291	0.0531677	11.9924
PPARG	0.0684404	0.0221156	0.0293597	0.0100655	0.126815	0.0600883	5.63949	Fibrosis			SLC15A2	0.197458	0.0510164	0.0823706	13.0092
UGT2B7	-0.0430958	0.0221721	0.0184954	-0.0798697	-0.006322	0.060039	5.65389	Fibrosis			DHRS4L1	-0.0569552	0.0511613	0.0842304	13.0461
DHRS4L1	-0.0640716	0.0232674	0.0277274	-0.119201	-0.00894213	0.0591065	5.93319	Fibrosis			DHRS1	-0.0498483	0.0543014	0.060445	13.8469
SLCO1A2	-0.206626	0.0232686	0.0894197	-0.384417	-0.0288361	0.0591054	5.9335	Fibrosis			NOS1	0.26356	0.0545894	0.0539593	13.9203
SLC28A1	0.0511632	0.0258871	0.0225622	0.00630343	0.0960229	0.0570457	6.6012	Fibrosis			CYP2A13	-0.0996277	0.0562083	0.048554	14.3331
DHRS1	-0.0544164	0.0279389	0.0243313	-0.102793	-0.0060393	0.0555749	7.12442	Fibrosis			SLC22A4	0.216036	0.0586112	0.0522264	14.9459
CYP2A6	-0.0827304	0.0286312	0.0371586	-0.156612	-0.00884923	0.0551033	7.30095	Fibrosis			NOS3	0.113333	0.0598608	0.0980284	15.2645
SLC27A1	0.0598291	0.0306814	0.0272221	0.00570432	0.113954	0.0537724	7.82376	Fibrosis			CYP27B1	0.208329	0.0628602	0.127591	16.0293
CYP4F3	-0.0448499	0.0326098	0.0206453	-0.0858983	-0.00380146	0.0526009	8.31549	Fibrosis			CYP4F3	-0.0404495	0.0644088	0.0649826	16.4242
NR1I2	-0.052654	0.0337362	0.0243977	-0.101163	-0.00414484	0.0519491	8.60273	Fibrosis			HSD11B1	-0.0428133	0.0648139	0.124089	16.5275
NNMT	0.143815	0.0346114	0.0669725	0.0106554	0.276974	0.0514578	8.8259	Fibrosis			MGST3	0.0385201	0.0658086	0.0432892	16.7812
HAGH	-0.0315732	0.0347129	0.0147117	-0.0608239	-0.00232246	0.0514016	8.8518	Fibrosis			CHST2	0.0838068	0.0659382	0.177998	16.8142
HNF4A	-0.0389216	0.0363347	0.0183005	-0.0753079	-0.00253534	0.0505266	9.26536	Fibrosis			ABCG2	-0.0556028	0.0676499	0.270147	17.2507
UGT2B15	0.0512367	0.0370779	0.0241888	0.0031429	0.0993304	0.0501389	9.45487	Fibrosis			SERPINA7	0.0458292	0.0684102	0.101436	17.4446
SULT1C2	0.252225	0.0375467	0.119377	0.0148719	0.489579	0.0498985	9.57441	Fibrosis			ADH5	0.0458785	0.0712969	0.0973572	18.1807
CYP2E1	-0.0599622	0.0419724	0.0290377	-0.117697	-0.00222744	0.0477698	10.703	Fibrosis			CBR1	0.0444466	0.0718438	0.0796048	18.3202
NAT1	-0.0456822	0.0419883	0.0221241	-0.0896709	-0.00169349	0.0477626	10.707	Fibrosis			ATP7A	0.0954293	0.0720475	0.0747276	18.3721
CYP27A1	-0.0285534	0.0488089	0.0142842	-0.0569543	-0.000152589	0.0448988	12.4463	Fibrosis			CYP2E1	-0.0538732	0.0798974	0.0582824	20.3738
DHRS4L2	-0.0408639	0.0499732	0.0205501	-0.081723	-4.89222e-06	0.0444516	12.7432	Fibrosis			CYP17A1	-0.152095	0.0851546	0.119091	21.7144
ATP7A	0.0988792	0.0540745	0.0506218	-0.00177046	0.199529	0.0429583	13.789	Fibrosis			SULT1C2	0.210926	0.0885657	0.0978778	22.5843
CYP1A2	-0.108355	0.0590994	0.0566376	-0.220965	0.00425619	0.0412816	15.0704	Fibrosis			SLC28A1	0.0397735	0.090599	0.0971926	23.1027
GSTA1	-0.0521447	0.06108	0.0274724	-0.106767	0.00247777	0.0406612	15.5754	Fibrosis			NNMT	0.110404	0.0916273	0.200678	23.365
CYP26A1	-0.18657	0.0614899	0.0984531	-0.382321	0.00918107	0.0405355	15.6799	Fibrosis			SLCO1A2	-0.153363	0.0930014	0.134362	23.7154
CBR1	0.044748	0.0619256	0.0236539	-0.00228234	0.0917783	0.0404027	15.791	Fibrosis			EPHX1	-0.0384138	0.0977562	0.0373226	24.9278
PDE3B	-0.0587928	0.0625811	0.0311576	-0.120743	0.00315693	0.0402049	15.9582	Fibrosis			CYP3A4	-0.0691691	0.106182	0.0512037	27.0765
MGST3	0.0370654	0.0629143	0.0196685	-0.00204083	0.0761716	0.0401051	16.0431	Fibrosis			SLC27A1	0.0445398	0.113299	0.106815	28.8913
SULT1E1	-0.0721228	0.0644384	0.0384967	-0.148665	0.00441888	0.0396558	16.4318	Fibrosis			TPMT	-0.023931	0.118802	0.0992745	30.2946
CYP2A13	-0.0920078	0.0644978	0.0491217	-0.189675	0.00565936	0.0396386	16.4469	Fibrosis			CHST13	-0.0387792	0.125669	0.0845104	32.0456
UGT1A8	-0.0443429	0.0648488	0.0237058	-0.0914764	0.00279058	0.0395367	16.5365	Fibrosis			CYP1A2	-0.0894653	0.127421	0.0887133	32.4923
CHST13	-0.0454505	0.0660145	0.0244055	-0.0939751	0.00307407	0.0392028	16.8337	Fibrosis			CYP4A11	-0.0595881	0.128081	0.0526068	32.6606
FMO1	0.190479	0.067979	0.103035	-0.014381	0.395339	0.0386537	17.3346	Fibrosis			SLC29A1	-0.0386498	0.134899	0.114108	34.3993
PPARD	0.0766493	0.0686543	0.0415649	-0.00599281	0.159291	0.0384687	17.5068	Fibrosis			UGT2B11	0.0448626	0.140486	0.0600187	35.8238
CYP2D6	-0.0884567	0.0797321	0.0498776	-0.187627	0.0107135	0.0356821	20.3317	Fibrosis			GSTA1	-0.0410334	0.148099	0.0930151	37.7652
UGT1A4	-0.0437381	0.0829815	0.0249318	-0.0933092	0.005833	0.0349419	21.1603	Fibrosis			DHRS13	0.045147	0.15081	0.035037	38.4567
ADH4	-0.0367134	0.0910252	0.0214773	-0.0794161	0.0059893	0.0332346	23.2114	Fibrosis			GSTM3	0.10166	0.152079	0.0761725	38.7803
TPMT	-0.0247187	0.102293	0.0149659	-0.054475	0.00503763	0.031096	26.0848	Fibrosis			MGST2	0.0241927	0.152671	0.0717108	38.9312
CYP3A4	-0.067128	0.102527	0.0406708	-0.147992	0.0137365	0.0310543	26.1444	Fibrosis			CYP2D6	-0.0750715	0.154142	0.0460924	39.3062
ABCB6	-0.034543	0.102669	0.0209373	-0.076172	0.00708604	0.0310291	26.1806	Fibrosis			GSTCD	0.0825194	0.155345	0.040847	39.6131
SLC22A4	0.176951	0.105961	0.108294	-0.038367	0.39227	0.030454	27.02	Fibrosis			ABCC9	-0.0400291	0.156724	0.0352278	39.9646
AHR	0.0446934	0.106949	0.0274309	-0.00984669	0.0992334	0.0302852	27.272	Fibrosis			CYP2A7	-0.0841822	0.162593	0.0256328	41.4612
FMO5	-0.0516326	0.107503	0.0317407	-0.114742	0.0114764	0.0301913	27.4132	Fibrosis			ALDH1A1	0.0290831	0.165285	0.0251468	42.1477
NOS1	0.211293	0.108006	0.130079	-0.0473396	0.469926	0.0301064	27.5416	Fibrosis			DHRS4L2	-0.0293934	0.165757	0.0969333	42.2679
ALDH5A1	-0.0352769	0.109732	0.0218255	-0.0786719	0.00811809	0.0298185	27.9817	Fibrosis			AHR	0.0401874	0.166643	0.0344544	42.4939
UGT1A1	-0.041678	0.1112	0.0258939	-0.093162	0.00980604	0.0295774	28.3561	Fibrosis			DHRS2	-0.212044	0.166654	0.133382	42.4967
DHRS13	0.0465922	0.120351	0.0296945	-0.0124483	0.105633	0.0281486	30.6894	Fibrosis			UGT1A8	-0.0336153	0.16934	0.0924922	43.1818
GSTCD	0.0839666	0.131214	0.0550953	-0.0255775	0.193511	0.0265985	33.4597	Fibrosis			SULT1E1	-0.0552268	0.169553	0.0703457	43.236
UGT1A9	-0.0386179	0.13199	0.0253911	-0.0891023	0.0118664	0.0264933	33.6575	Fibrosis			CYP26A1	-0.136851	0.170128	0.125644	43.3826
SLC22A18AS	0.0754941	0.132134	0.0496557	-0.0232348	0.174223	0.0264738	33.6942	Fibrosis			ALDH5A1	-0.0311106	0.173195	0.056689	44.1647
HNMT	0.0235244	0.133161	0.0155147	-0.00732289	0.0543718	0.0263356	33.9561	Fibrosis			HNMT	0.0221416	0.178372	0.0277471	45.485
UGT1A3	-0.0395031	0.13586	0.0262363	-0.0916679	0.0126616	0.0259782	34.6442	Fibrosis			UGT2B7	-0.0235694	0.180564	0.24397	46.0437
CYP4A11	-0.055819	0.138906	0.0373648	-0.13011	0.0184722	0.0255838	35.4211	Fibrosis			KCNJ11	0.135117	0.184423	0.033681	47.0279
SLC22A10	-0.152867	0.143725	0.103591	-0.358833	0.0530993	0.0249793	36.6498	Fibrosis			CYP8B1	-0.0362892	0.185219	0.0767429	47.2309
EPHX1	-0.0322148	0.14573	0.0219411	-0.0758395	0.01141	0.0247342	37.1611	Fibrosis			FMO1	0.141449	0.186316	0.0784805	47.5105
SLC29A1	-0.0374542	0.146004	0.0255272	-0.088209	0.0133006	0.024701	37.231	Fibrosis			ARSA	-0.0331652	0.189194	0.0639778	48.2444
UGT1A10	-0.038577	0.146527	0.0263269	-0.090922	0.013768	0.0246379	37.3644	Fibrosis			ABCB11	-0.0670807	0.190305	0.0928974	48.5277
PON1	-0.0521389	0.14664	0.0355923	-0.122906	0.0186282	0.0246243	37.3931	Fibrosis			PPARD	0.0559047	0.192369	0.0905046	49.0541
UGT1A7	-0.0385504	0.146842	0.0263296	-0.0909008	0.0137999	0.0245999	37.4448	Fibrosis			ADH4	-0.0284824	0.195259	0.0992632	49.791
UGT1A5	-0.0385504	0.146842	0.0263296	-0.0909008	0.0137999	0.0245999	37.4448	Fibrosis			XDH	-0.0334657	0.198522	0.0259464	50.6232
GSTM5	0.122807	0.151439	0.0848415	-0.0458807	0.291495	0.0240566	38.6169	Fibrosis			MPO	0.13952	0.198785	0.0261212	50.6902
MPO	0.147409	0.154007	0.102485	-0.0563581	0.351176	0.0237611	39.2717	Fibrosis			NAT1	-0.0279795	0.200871	0.17253	51.222
CDA	-0.0411933	0.15463	0.0286832	-0.0982231	0.0158365	0.0236901	39.4307	Fibrosis			CYP2B6	-0.0599695	0.207478	0.030274	52.9069
CYP2A7	-0.0815891	0.154842	0.0568405	-0.194603	0.0314251	0.0236662	39.4846	Fibrosis			PDE3B	-0.0405251	0.208078	0.0889866	53.06
SULT1A1	-0.0477555	0.157553	0.0334909	-0.114344	0.0188335	0.0233618	40.176	Fibrosis			FMO5	-0.0418115	0.208183	0.0553501	53.0866
UGT1A6	-0.0369461	0.159189	0.0260136	-0.0886681	0.0147759	0.023181	40.5932	Fibrosis			ABCB6	-0.0277026	0.208469	0.0465682	53.1597
ABCC9	-0.0372535	0.16811	0.026798	-0.0905351	0.0160281	0.0222304	42.868	Fibrosis			UGT1A4	-0.0307266	0.231352	0.0893359	58.9948
ABCC2	-0.0357856	0.171824	0.0259695	-0.0874199	0.0158486	0.0218513	43.8151	Fibrosis			ALDH8A1	-0.0186047	0.23285	0.0387138	59.3768
CYP4F12	-0.0453993	0.176083	0.0332773	-0.111563	0.0207648	0.0214278	44.901	Fibrosis			GSTM5	0.105951	0.23576	0.0362543	60.1188
SLC22A18	0.0725406	0.176806	0.0532615	-0.0333575	0.178439	0.021357	45.0855	Fibrosis			PPARA	-0.0300332	0.240865	0.0248361	61.4206
GSTM4	-0.0662536	0.180535	0.0490693	-0.163816	0.0313094	0.0209973	46.0364	Fibrosis			ABCB8	0.0256373	0.24344	0.0185183	62.0771
CYP39A1	-0.0469169	0.181916	0.0348593	-0.116226	0.0223927	0.0208663	46.3885	Fibrosis			SULT1A1	-0.0410763	0.244795	0.0329736	62.4228
CBR3	0.106605	0.182168	0.0792534	-0.0509725	0.264182	0.0208425	46.4527	Fibrosis			CYP51A1	0.0516036	0.247817	0.0224907	63.1933
CYP2S1	0.088459	0.185659	0.0662946	-0.0433524	0.22027	0.0205166	47.3429	Fibrosis			SLC7A8	-0.06534	0.253435	0.0209865	64.6259
KCNJ11	0.127699	0.189795	0.0966133	-0.0643937	0.319793	0.0201395	48.3977	Fibrosis			CYP7B1	0.0358321	0.257273	0.0266749	65.6047
ALDH1A1	0.0258114	0.195903	0.0198006	-0.0135576	0.0651803	0.0195996	49.9552	Fibrosis			ABCC2	-0.0308524	0.259242	0.0337184	66.1066
PNMT	-0.133011	0.203336	0.103755	-0.339303	0.073281	0.0189681	51.8508	Fibrosis			PNMT	-0.120446	0.26336	0.0584194	67.1567
CYP2C18	-0.0272769	0.20552	0.0213811	-0.0697882	0.0152345	0.0187877	52.4077	Fibrosis			CDA	-0.0332228	0.269524	0.0426029	68.7286
XDH	-0.0310993	0.210215	0.0246327	-0.0800757	0.0178772	0.0184072	53.6049	Fibrosis			UGT1A1	-0.0293208	0.272379	0.0795154	69.4565
ABCB8	0.0261108	0.211533	0.0207419	-0.0151296	0.0673513	0.0183022	53.9409	Fibrosis			GSTA5	-0.0608919	0.292863	0.0281517	74.68
CYP2B6	-0.056596	0.213355	0.0451399	-0.146346	0.0331542	0.0181582	54.4056	Fibrosis			CBR3	0.0812463	0.318789	0.0761072	81.2913
GSTA5	-0.0687111	0.214574	0.0549499	-0.177966	0.0405441	0.0180628	54.7163	Fibrosis			CYP2C18	-0.0216929	0.323092	0.0767767	82.3886
ABCB11	-0.0589803	0.244106	0.0502852	-0.158961	0.0410001	0.0159273	62.247	Fibrosis			UGT1A9	-0.0257787	0.32345	0.0814299	82.4798
SLC5A6	0.0261744	0.24976	0.0225864	-0.0187334	0.0710822	0.0155537	63.6887	Fibrosis			CYP39A1	-0.0361578	0.323574	0.0351806	82.5113
CYP51A1	0.0485058	0.254647	0.0422935	-0.0355849	0.132597	0.0152389	64.9349	Fibrosis			UGT1A3	-0.0257801	0.339437	0.0799058	86.5564
DHRS2	-0.172694	0.265311	0.15401	-0.478908	0.133519	0.0145768	67.6543	Fibrosis			SLC22A18	0.0504418	0.354027	0.0873588	90.2769
ADH5	0.0278036	0.268022	0.0249375	-0.0217788	0.077386	0.0144136	68.3455	Fibrosis			SLCO2B1	-0.0209448	0.356505	0.0988902	90.9088
DPYD	-0.0367744	0.278723	0.033733	-0.103845	0.0302959	0.013789	71.0744	Fibrosis			UGT1A10	-0.0249584	0.356995	0.0772058	91.0337
GPX1	0.024958	0.291202	0.0234989	-0.0217641	0.07168	0.0130973	74.2564	Fibrosis			UGT1A7	-0.0249326	0.357538	0.0771684	91.1723
CYP1A1	-0.0931324	0.293634	0.0881335	-0.268365	0.0821006	0.0129668	74.8766	Fibrosis			UGT1A5	-0.0249326	0.357538	0.0771684	91.1723
CYP7B1	0.0313398	0.300225	0.0300677	-0.0284428	0.0911224	0.0126199	76.5573	Fibrosis			CYP3A43	0.0447016	0.363198	0.0310955	92.6156
CYB5R3	0.0348986	0.301215	0.0335511	-0.0318101	0.101607	0.0125687	76.8098	Fibrosis			PON1	-0.0330659	0.364828	0.0842729	93.031
GSTT2	0.156853	0.315878	0.155467	-0.152256	0.465962	0.0118337	80.5489	Fibrosis			DPYD	-0.0322002	0.366296	0.0164519	93.4054
SLCO1B1	-0.0326201	0.323544	0.0328511	-0.0979369	0.0326967	0.0114668	82.5037	Fibrosis			UGT1A6	-0.0239203	0.371945	0.0743115	94.8459
SLC7A8	-0.0535943	0.326095	0.0542608	-0.161479	0.0542907	0.0113472	83.1541	Fibrosis			GSTM4	-0.0451331	0.373152	0.0670088	95.1538
UGT2B11	0.0275463	0.351408	0.029398	-0.0309049	0.0859974	0.0102237	89.609	Fibrosis			ADH7	0.0950534	0.394429	0.0109745	100.579
GPX4	-0.0240956	0.355914	0.0259586	-0.0757082	0.0275169	0.010035	90.7581	Fibrosis			ALDH9A1	-0.0186839	0.407805	0.0224496	103.99
PPARA	-0.0225083	0.357831	0.0243459	-0.0709144	0.0258978	0.00995571	91.2468	Fibrosis			SLC13A3	-0.0389484	0.432745	0.0571141	110.35
ALDH8A1	-0.0131888	0.379745	0.0149369	-0.0428874	0.0165098	0.00908874	96.835	Fibrosis			UGT2B4	0.0205258	0.433002	0.0702624	110.415
CYP17A1	-0.0767005	0.385873	0.0879981	-0.251664	0.0982632	0.00885864	98.3977	Fibrosis			GPX1	0.0188277	0.43489	0.0706159	110.897
ADHFE1	0.0218797	0.394289	0.0255542	-0.0289289	0.0726884	0.00855089	100.544	Fibrosis			SLC13A2	-0.0561207	0.445738	0.0159415	113.663
ALDH9A1	-0.0183509	0.395632	0.021494	-0.0610867	0.0243849	0.00850266	100.886	Fibrosis			SLC5A6	0.0178967	0.4462	0.0471289	113.781
ABCB7	-0.0162078	0.398261	0.0190902	-0.0541643	0.0217487	0.00840888	101.557	Fibrosis			CYP2S1	0.051715	0.450162	0.0648667	114.791
HSD17B11	-0.0377756	0.403054	0.0449507	-0.12715	0.0515984	0.00824019	102.779	Fibrosis			SLC22A10	-0.0769036	0.460982	0.115315	117.55
MGST2	0.0134208	0.417386	0.0164685	-0.019323	0.0461646	0.00775263	106.433	Fibrosis			ALDH4A1	-0.0141598	0.473984	0.010133	120.866
CYP3A5	-0.0531654	0.417785	0.0652948	-0.182989	0.0766582	0.0077394	106.535	Fibrosis			CYP4F12	-0.0241385	0.477706	0.0858031	121.815
UGT2B17	-0.0542814	0.418618	0.0667853	-0.187068	0.0785056	0.00771187	106.748	Fibrosis			SLC28A2	-0.0693457	0.484874	0.0421666	123.643
CYP3A43	0.0373086	0.429812	0.0470296	-0.0561989	0.130816	0.00734941	109.602	Fibrosis			ALDH3A2	0.0125179	0.504003	0.0270252	128.521
GSTM3	0.0536649	0.440812	0.0692939	-0.08411	0.19144	0.00700677	112.407	Fibrosis			CHST7	-0.0280936	0.506092	0.00629549	129.054
ALDH1A2	0.0419875	0.44356	0.0545442	-0.0664611	0.150436	0.00692318	113.108	Fibrosis			FMO3	-0.0116073	0.507675	0.0537598	129.457
ALDH4A1	-0.0137181	0.466292	0.0187452	-0.0509887	0.0235524	0.00626125	118.904	Fibrosis			SLC22A18AS	0.0323035	0.511724	0.143115	130.49
GSTM1	-0.204647	0.46791	0.280662	-0.762678	0.353384	0.00621606	119.317	Fibrosis			SLCO1B1	-0.0223525	0.516535	0.0261004	131.716
ABCA1	0.0246452	0.471975	0.0341113	-0.0431772	0.0924676	0.00610364	120.354	Fibrosis			ALDH1A2	0.0370711	0.518598	0.0141379	132.243
CHST7	-0.0288206	0.472996	0.0399829	-0.108317	0.0506761	0.00607565	120.614	Fibrosis			HSD17B11	-0.0296017	0.52277	0.0569354	133.306
ARSA	-0.0176083	0.474919	0.0245348	-0.0663901	0.0311735	0.00602319	121.104	Fibrosis			GSTA2	-0.0410671	0.523208	0.0180472	133.418
ADH7	0.0752296	0.478971	0.105794	-0.135117	0.285576	0.00591375	122.138	Fibrosis			GPX4	-0.0164514	0.545568	0.0250217	139.12
CYP8B1	-0.0179524	0.504697	0.0267961	-0.0712303	0.0353254	0.00525287	128.698	Fibrosis			CYP1A1	-0.0539508	0.549759	0.0738394	140.189
ABCG1	-0.036264	0.507971	0.0545479	-0.14472	0.0721918	0.00517278	129.533	Fibrosis			CYP20A1	0.0157772	0.554233	0.0506884	141.33
GSTK1	0.00793105	0.513545	0.0120886	-0.0161042	0.0319663	0.00503849	130.954	Fibrosis			ABCA1	0.0212362	0.555126	0.00895131	141.557
GSTA2	-0.03991	0.516622	0.0612792	-0.16175	0.0819295	0.00496543	131.739	Fibrosis			PLGLB1	0.0138026	0.560714	0.0603145	142.982
SLC22A9	0.0114472	0.536105	0.0184264	-0.0251894	0.0480838	0.00451992	136.707	Fibrosis			ABCB7	-0.011191	0.576665	0.0202545	147.05
SLCO2B1	-0.0133836	0.55474	0.0225683	-0.0582555	0.0314883	0.00412033	141.459	Fibrosis			ABCG1	-0.031859	0.579831	0.00786815	147.857
SLC16A1	-0.0232522	0.564186	0.0401661	-0.103113	0.0566087	0.00392719	143.867	Fibrosis			CYP7A1	-0.0460982	0.58071	0.0416642	148.081
UGT2B4	0.0146457	0.569178	0.0256274	-0.0363085	0.0656	0.0038276	145.141	Fibrosis			CYP3A5	-0.037919	0.580964	0.0157646	148.146
ABCA4	0.0527433	0.576153	0.0939867	-0.134128	0.239614	0.00369127	146.919	Fibrosis			SLC7A5	-0.0143288	0.583986	0.0544252	148.916
GSTM2	-0.108676	0.584293	0.197873	-0.502101	0.284749	0.00353622	148.995	Fibrosis			DHRS12	-0.0081081	0.613269	0.011816	156.384
SLCO4C1	-0.0235461	0.601787	0.0449532	-0.112925	0.065833	0.00321734	153.456	Fibrosis			ABCA4	0.0496229	0.613748	0.0227748	156.506
SLC13A3	-0.024912	0.607193	0.0482789	-0.120903	0.0710793	0.00312267	154.834	Fibrosis			DDO	0.0166493	0.622284	0.041479	158.682
SLC13A2	-0.0351937	0.616771	0.0700682	-0.174508	0.104121	0.00295926	157.276	Fibrosis			GSTT2	0.0757295	0.635541	0.064153	162.063
UGT2B28	0.0633324	0.617605	0.12639	-0.187965	0.31463	0.00294528	157.489	Fibrosis			UGT2A1	-0.0455365	0.636767	0.00272979	162.376
UGT2A1	-0.042953	0.639276	0.0913121	-0.224506	0.1386	0.00259647	163.015	Fibrosis			SULT1B1	-0.0234449	0.652239	0.0914112	166.321
POR	0.0128307	0.64206	0.0275049	-0.0418565	0.0675179	0.00255359	163.725	Fibrosis			SLC22A2	0.0424892	0.661695	0.00437099	168.732
ADH1A	0.0131382	0.647694	0.0286487	-0.0438231	0.0700996	0.00246814	165.162	Fibrosis			DHRS3	-0.00660943	0.718987	0.0263677	183.342
DHRSX	-0.00702785	0.649596	0.015414	-0.037675	0.0236193	0.0024397	165.647	Fibrosis			CYB5R3	0.0120686	0.724069	0.0803397	184.638
NAT2	-0.00952286	0.678871	0.0229226	-0.0550992	0.0360535	0.00202631	173.112	Fibrosis			SLC16A1	-0.0142496	0.732234	0.0393066	186.72
CYP7A1	-0.0329794	0.68353	0.0806239	-0.193281	0.127323	0.00196464	174.3	Fibrosis			CYP46A1	-0.0232644	0.735108	0.0544264	187.452
SLC22A2	0.0371918	0.687244	0.092064	-0.145856	0.22024	0.00191629	175.247	Fibrosis			ADHFE1	0.00754052	0.774442	0.0567388	197.483
ARNT	0.00764894	0.709753	0.0204826	-0.0330759	0.0483737	0.00163796	180.987	Fibrosis			ADH1A	0.00851477	0.775589	0.0270366	197.775
PLGLB1	0.00794398	0.732326	0.0231496	-0.0380835	0.0539715	0.00138347	186.743	Fibrosis			SULT2A1	0.00978994	0.785264	0.0355043	200.242
UGT2B10	-0.00624787	0.737141	0.0185539	-0.0431379	0.0306422	0.00133229	187.971	Fibrosis			UGT2B28	0.0350368	0.790802	0.0228943	201.654
SLC19A1	-0.0128614	0.751407	0.0404684	-0.0933234	0.0676007	0.00118688	191.609	Fibrosis			UGT2B17	0.0169304	0.792701	0.17145	202.139
SULT1B1	0.0158041	0.760379	0.051653	-0.0868959	0.118504	0.00110014	193.897	Fibrosis			GSTK1	0.00323621	0.797388	0.0291147	203.334
ALDH3A2	0.00528241	0.769401	0.0179615	-0.0304298	0.0409946	0.00101653	196.197	Fibrosis			SLC19A1	-0.0104184	0.79996	0.0748097	203.99
CES2	0.00560889	0.781481	0.0201563	-0.0344672	0.045685	0.000910161	199.278	Fibrosis			MGST1	0.00455413	0.826716	0.0392345	210.813
METAP1	-0.00500841	0.786103	0.0183975	-0.0415876	0.0315708	0.000871134	200.456	Fibrosis			FMO4	0.00488206	0.829308	0.0868776	211.474
DHRS12	-0.00404717	0.791657	0.0152728	-0.0344136	0.0263193	0.000825444	201.873	Fibrosis			ARNT	0.00455775	0.832247	0.0111581	212.223
FMO3	-0.00425224	0.803517	0.0170378	-0.038128	0.0296235	0.000732271	204.897	Fibrosis			DHRSX	-0.00339331	0.834088	0.0110012	212.693
SLC22A7	-0.00487744	0.811682	0.0204078	-0.0454537	0.0356988	0.000671553	206.979	Fibrosis			ATP7B	-0.00488873	0.836098	0.00842027	213.205
MGST1	-0.0045069	0.823127	0.0201006	-0.0444723	0.0354586	0.000591099	209.897	Fibrosis			CYP2C9	-0.00402018	0.840088	0.0123078	214.222
SLC15A1	0.00563929	0.824228	0.0253113	-0.0446864	0.055965	0.000583642	210.178	Fibrosis			NAT2	0.0046139	0.844398	0.0579518	215.322
ATP7B	-0.0047984	0.831452	0.0224754	-0.0494855	0.0398887	0.000535952	212.02	Fibrosis			SLC15A1	-0.00506776	0.847568	0.0267936	216.13
SULT1A3	-0.00698229	0.832759	0.0329642	-0.072524	0.0585594	0.000527548	212.354	Fibrosis			IAPP	0.0196319	0.855488	0.0168741	218.149
SULT2A1	-0.00713779	0.837282	0.0346491	-0.0760295	0.061754	0.000499007	213.507	Fibrosis			ABCC11	-0.00860771	0.856668	0.0235112	218.45
FMO4	-0.00461523	0.837577	0.0224451	-0.0492422	0.0400117	0.000497173	213.582	Fibrosis			DHRS9	0.0119218	0.863128	0.00640121	220.098
ABCC11	0.00939072	0.837613	0.0456798	-0.081433	0.100214	0.000496952	213.591	Fibrosis			CES2	0.00360557	0.865231	0.00378369	220.634
SLC22A3	-0.00599948	0.842381	0.0300789	-0.0658044	0.0538054	0.000467824	214.807	Fibrosis			GSTO1	0.00722972	0.869295	0.0145944	221.67
SLC28A2	-0.0178382	0.852964	0.095955	-0.208622	0.172946	0.000406419	217.506	Fibrosis			GSTT1	-0.0494717	0.872478	0.00983911	222.482
IAPP	0.0170406	0.868967	0.102983	-0.187717	0.221799	0.000322019	221.587	Fibrosis			METAP1	-0.00304475	0.872979	0.0389812	222.61
CYP46A1	-0.0108592	0.871565	0.066966	-0.144006	0.122287	0.000309266	222.249	Fibrosis			SULT1A3	0.00480985	0.888093	0.0353732	226.464
CYP20A1	0.00407186	0.8755	0.0259108	-0.0474457	0.0555894	0.000290456	223.252	Fibrosis			SLC22A3	0.00437125	0.888172	0.041669	226.484
CES1	-0.00369342	0.875713	0.0235433	-0.0505038	0.043117	0.000289452	223.307	Fibrosis			SLCO4C1	-0.00531734	0.908833	0.0452232	231.752
DHRS9	0.00953997	0.884929	0.0657206	-0.12113	0.14021	0.000247836	225.657	Fibrosis			GSTM1	-0.0309692	0.913865	0.0715892	233.035
CYP2C9	-0.00243464	0.898292	0.0189906	-0.0401931	0.0353238	0.000193325	229.064	Fibrosis			GSTM2	0.0212729	0.915636	0.078681	233.487
DHRS3	-0.00193983	0.912648	0.0176306	-0.0369943	0.0331146	0.0001424	232.725	Fibrosis			SLC22A7	-0.00214886	0.917301	0.0774608	233.912
GSTO1	-0.00449232	0.914931	0.0419296	-0.0878597	0.078875	0.000135027	233.307	Fibrosis			SLC22A9	0.000840888	0.964577	0.0563838	245.967
GSTT1	0.0142462	0.961394	0.293452	-0.569215	0.597707	2.77264e-05	245.156	Fibrosis			UGT2B10	0.000574466	0.975618	0.0798952	248.783
SLC7A5	0.00116895	0.963507	0.0254742	-0.0494805	0.0518184	2.4772e-05	245.694	Fibrosis			CES1	-0.000504459	0.983754	0.00629001	250.857
DDO	0.00106803	0.974009	0.0326848	-0.0639181	0.0660542	1.25619e-05	248.372	Fibrosis			POR	-0.000470154	0.986756	0.0504932	251.623

## Sheet: SAF
Supplementary Data 9
mRNA~SAF diagnosis score linear regression (No Nash, NAFLD, and NASH coded as 0, 1, or 2 respectively)
gene	slope	p_value	r_squared	p_value_bonferonni	Group
GSS	0.123833	1.38128e-07	0.266549	3.52226e-05	SAF NASH diagnosis
ABCB4	0.286659	2.40092e-07	0.257739	6.12236e-05	SAF NASH diagnosis
SLC22A12	1.17781	6.7462e-07	0.241024	0.000172028	SAF NASH diagnosis
PON3	-0.179275	3.81339e-05	0.172628	0.00972415	SAF NASH diagnosis
FMO1	0.634742	6.61382e-05	0.162924	0.0168652	SAF NASH diagnosis
ABCC3	0.159049	0.000189555	0.144141	0.0483366	SAF NASH diagnosis
SLCO3A1	0.249694	0.000306881	0.135454	0.0782547	SAF NASH diagnosis
ABCC5	0.255585	0.000354845	0.132825	0.0904854	SAF NASH diagnosis
MAT1A	-0.109153	0.000391919	0.131024	0.0999393	SAF NASH diagnosis
GSTK1	0.0647053	0.000565225	0.124366	0.144132	SAF NASH diagnosis
ABCB1	0.166486	0.00115555	0.111288	0.294666	SAF NASH diagnosis
CHST10	0.372025	0.00122749	0.110179	0.313009	SAF NASH diagnosis
GSR	0.102487	0.00134685	0.108474	0.343446	SAF NASH diagnosis
POR	0.135832	0.00139213	0.107867	0.354993	SAF NASH diagnosis
ABCC4	0.289608	0.00153796	0.106035	0.392181	SAF NASH diagnosis
CHST9	0.244546	0.00166563	0.104567	0.424736	SAF NASH diagnosis
CYP21A2	0.241137	0.00167468	0.104467	0.427043	SAF NASH diagnosis
ALDH1B1	0.146573	0.00174621	0.103697	0.445284	SAF NASH diagnosis
ABCA4	0.45681	0.00270052	0.0956573	0.688632	SAF NASH diagnosis
DHRS7B	0.0889817	0.00307155	0.0932795	0.783246	SAF NASH diagnosis
FMO5	-0.160087	0.00361805	0.0902531	0.922602	SAF NASH diagnosis
CYP1A1	-0.407572	0.0038601	0.0890558	0.984325	SAF NASH diagnosis
SLC22A10	-0.46742	0.00459365	0.0858379	1.17138	SAF NASH diagnosis
SLC22A9	0.0828572	0.00548984	0.0825405	1.39991	SAF NASH diagnosis
SLC16A1	-0.171843	0.00607122	0.0806779	1.54816	SAF NASH diagnosis
AOX1	-0.107271	0.00679753	0.0785871	1.73337	SAF NASH diagnosis
GSTA5	-0.234601	0.00696557	0.0781353	1.77622	SAF NASH diagnosis
SLC28A1	0.0993952	0.00721311	0.0774893	1.83934	SAF NASH diagnosis
GSTZ1	-0.132225	0.00741899	0.0769686	1.89184	SAF NASH diagnosis
SLC22A15	0.40998	0.00904188	0.07331	2.30568	SAF NASH diagnosis
SLC22A11	0.500509	0.00919192	0.0730057	2.34394	SAF NASH diagnosis
GSTA4	0.147936	0.00932649	0.072737	2.37826	SAF NASH diagnosis
DHRS9	0.270069	0.00964172	0.0721226	2.45864	SAF NASH diagnosis
PON2	0.0946585	0.00981584	0.0717918	2.50304	SAF NASH diagnosis
CES2	0.081292	0.00999762	0.0714527	2.54939	SAF NASH diagnosis
ALDH3A1	0.425832	0.0103501	0.0708125	2.63927	SAF NASH diagnosis
PPARD	0.166429	0.0124833	0.067352	3.18324	SAF NASH diagnosis
DHRS3	0.0701956	0.0126532	0.0671025	3.22656	SAF NASH diagnosis
ABCC1	0.212483	0.0139166	0.065347	3.54873	SAF NASH diagnosis
HSD17B11	-0.175553	0.0140694	0.0651457	3.5877	SAF NASH diagnosis
CYB5R3	0.129777	0.0149267	0.0640555	3.80632	SAF NASH diagnosis
UGT2B15	0.102553	0.0155746	0.0632728	3.97153	SAF NASH diagnosis
SLC7A5	0.0951204	0.0158629	0.062935	4.04504	SAF NASH diagnosis
CHST11	0.216428	0.0164265	0.0622923	4.18876	SAF NASH diagnosis
ABCB8	0.0790228	0.0199379	0.0587308	5.08417	SAF NASH diagnosis
SLC22A7	0.0751511	0.0206897	0.0580514	5.27588	SAF NASH diagnosis
ALDH3B1	0.123921	0.0223764	0.0566142	5.70599	SAF NASH diagnosis
CBR1	0.0887983	0.024761	0.05476	6.31405	SAF NASH diagnosis
CHST7	-0.138483	0.0258725	0.053957	6.59748	SAF NASH diagnosis
ABCG2	-0.117007	0.0267204	0.0533677	6.81371	SAF NASH diagnosis
SLC19A1	0.140887	0.0270473	0.0531456	6.89707	SAF NASH diagnosis
TAP2	0.133505	0.029035	0.0518515	7.40391	SAF NASH diagnosis
ALDH6A1	-0.102008	0.0294092	0.0516179	7.49936	SAF NASH diagnosis
SOD3	0.281684	0.0313434	0.0504576	7.99256	SAF NASH diagnosis
SLC29A1	0.0865187	0.0319933	0.0500841	8.15828	SAF NASH diagnosis
ARNT	0.0685058	0.0334028	0.0493001	8.51772	SAF NASH diagnosis
ALDH1A3	0.209464	0.0360201	0.0479304	9.18511	SAF NASH diagnosis
CYP1A2	-0.191251	0.0391864	0.046404	9.99253	SAF NASH diagnosis
SLCO1B3	-0.122459	0.0423404	0.0450049	10.7968	SAF NASH diagnosis
ABCC10	0.165405	0.0425015	0.0449363	10.8379	SAF NASH diagnosis
GPX1	0.0740527	0.0454825	0.0437142	11.598	SAF NASH diagnosis
CYP2S1	0.215642	0.0500529	0.0419928	12.7635	SAF NASH diagnosis
GSTM1	-0.876282	0.0514104	0.0415128	13.1097	SAF NASH diagnosis
ALDH1A1	0.0613963	0.053162	0.0409126	13.5563	SAF NASH diagnosis
CYP8B1	0.0809861	0.0561638	0.0399303	14.3218	SAF NASH diagnosis
CES1	0.0716751	0.0570943	0.0396368	14.5591	SAF NASH diagnosis
CYP3A7	0.160153	0.057539	0.0394984	14.6724	SAF NASH diagnosis
ADH1B	-0.0667411	0.0602598	0.0386747	15.3663	SAF NASH diagnosis
SLC6A6	0.180762	0.0608219	0.0385094	15.5096	SAF NASH diagnosis
ATP7B	0.0658272	0.0614928	0.0383142	15.6807	SAF NASH diagnosis
NAT1	-0.064724	0.0716406	0.0356067	18.2684	SAF NASH diagnosis
CYP7A1	0.229945	0.0719119	0.03554	18.3375	SAF NASH diagnosis
GSTA2	-0.175043	0.0726444	0.0353611	18.5243	SAF NASH diagnosis
CHST3	0.149537	0.0735512	0.0351423	18.7556	SAF NASH diagnosis
CYP11A1	0.117428	0.0738805	0.0350635	18.8395	SAF NASH diagnosis
CYP39A1	-0.100002	0.0764966	0.0344508	19.5066	SAF NASH diagnosis
CFTR	0.267672	0.0771136	0.0343094	19.664	SAF NASH diagnosis
DHRS7	0.0773383	0.0832189	0.0329726	21.2208	SAF NASH diagnosis
GSTM2	-0.551803	0.083679	0.0328761	21.3381	SAF NASH diagnosis
SULT1C2	0.334888	0.0911163	0.0313901	23.2347	SAF NASH diagnosis
CYP2C19	-0.222237	0.0920629	0.0312103	23.476	SAF NASH diagnosis
ARSA	0.0655261	0.0932081	0.0309954	23.7681	SAF NASH diagnosis
PDE3A	0.155529	0.0966529	0.0303656	24.6465	SAF NASH diagnosis
PON1	-0.0963388	0.0984692	0.0300432	25.1097	SAF NASH diagnosis
CHST2	0.121916	0.0985471	0.0300295	25.1295	SAF NASH diagnosis
ADH1A	0.0758943	0.0985789	0.0300239	25.1376	SAF NASH diagnosis
UGT1A4	-0.0679136	0.102012	0.0294323	26.0129	SAF NASH diagnosis
PPARG	0.0780623	0.108389	0.0283879	27.6392	SAF NASH diagnosis
UGT1A1	-0.0695774	0.108497	0.0283708	27.6668	SAF NASH diagnosis
UGT1A3	-0.0697398	0.108869	0.028312	27.7617	SAF NASH diagnosis
SLC28A3	0.205066	0.110926	0.0279909	28.286	SAF NASH diagnosis
PLGLB1	-0.0576835	0.113001	0.0276732	28.8154	SAF NASH diagnosis
UGT1A10	-0.0688934	0.11409	0.0275091	29.0929	SAF NASH diagnosis
UGT1A7	-0.0688663	0.114283	0.0274802	29.1421	SAF NASH diagnosis
UGT1A5	-0.0688663	0.114283	0.0274802	29.1421	SAF NASH diagnosis
GSTP1	0.107703	0.114626	0.0274289	29.2296	SAF NASH diagnosis
UGT2B4	0.0649669	0.120923	0.0265165	30.8354	SAF NASH diagnosis
SLC22A5	0.0914269	0.12225	0.0263309	31.1737	SAF NASH diagnosis
FMO3	0.0422669	0.126593	0.0257382	32.2812	SAF NASH diagnosis
GSTO1	-0.102576	0.128259	0.0255168	32.7059	SAF NASH diagnosis
SULT1B1	0.122051	0.138262	0.0242501	35.2569	SAF NASH diagnosis
CHST1	0.14101	0.14203	0.0237991	36.2176	SAF NASH diagnosis
SLC2A4	-0.137991	0.14229	0.0237684	36.2838	SAF NASH diagnosis
NNMT	-0.160459	0.142457	0.0237488	36.3265	SAF NASH diagnosis
GPX7	0.126305	0.142772	0.0237117	36.4069	SAF NASH diagnosis
FMO4	0.0523322	0.142834	0.0237044	36.4228	SAF NASH diagnosis
GPX3	0.0655777	0.144952	0.0234582	36.9627	SAF NASH diagnosis
GSTT2	-0.362796	0.145465	0.0233992	37.0936	SAF NASH diagnosis
UGT1A6	-0.0626697	0.146018	0.0233358	37.2345	SAF NASH diagnosis
GPX2	0.170412	0.14977	0.0229126	38.1913	SAF NASH diagnosis
GSTM4	-0.113072	0.150082	0.022878	38.2709	SAF NASH diagnosis
UGT1A9	-0.0605598	0.152489	0.0226132	38.8848	SAF NASH diagnosis
SLC13A3	0.109376	0.154322	0.0224148	39.352	SAF NASH diagnosis
FMO2	0.184973	0.155399	0.0222993	39.6268	SAF NASH diagnosis
SOD2	0.0839845	0.164414	0.0213673	41.9256	SAF NASH diagnosis
UGT1A8	-0.0554192	0.167438	0.0210674	42.6968	SAF NASH diagnosis
HAGH	0.0327626	0.17323	0.0205099	44.1736	SAF NASH diagnosis
CAT	0.0415335	0.175388	0.0203075	44.7241	SAF NASH diagnosis
NOS3	0.1258	0.180715	0.0198199	46.0822	SAF NASH diagnosis
ALDH5A1	-0.0484944	0.181031	0.0197914	46.1629	SAF NASH diagnosis
SLC27A1	0.0577599	0.191698	0.0188643	48.8829	SAF NASH diagnosis
DHRS13	-0.0618591	0.199094	0.0182555	50.769	SAF NASH diagnosis
SLCO4C1	-0.0906345	0.203985	0.0178672	52.0163	SAF NASH diagnosis
CYP2C8	-0.0507356	0.207803	0.0175715	52.9897	SAF NASH diagnosis
CYP2C9	0.0375907	0.215253	0.0170124	54.8894	SAF NASH diagnosis
MGST3	0.0378405	0.238908	0.0153777	60.9214	SAF NASH diagnosis
SLCO1B1	-0.0633975	0.239174	0.0153604	60.9894	SAF NASH diagnosis
GSTM3	-0.126516	0.247758	0.0148151	63.1782	SAF NASH diagnosis
ABCC2	0.0498099	0.249569	0.0147029	63.6402	SAF NASH diagnosis
EPHX1	0.041119	0.250255	0.0146607	63.815	SAF NASH diagnosis
CHST4	0.158118	0.251347	0.0145938	64.0935	SAF NASH diagnosis
HNMT	0.0281584	0.256311	0.014294	65.3594	SAF NASH diagnosis
SULT1A2	-0.0602442	0.256358	0.0142912	65.3714	SAF NASH diagnosis
TAP1	0.0603088	0.257625	0.0142158	65.6944	SAF NASH diagnosis
ABCC6	0.0347985	0.262214	0.0139465	66.8646	SAF NASH diagnosis
HNF4A	0.0332039	0.264915	0.0137908	67.5532	SAF NASH diagnosis
CYP2C18	0.0375183	0.268408	0.0135921	68.444	SAF NASH diagnosis
SLCO1A2	-0.161945	0.279433	0.0129856	71.2553	SAF NASH diagnosis
SULT2A1	-0.0582785	0.291514	0.0123543	74.336	SAF NASH diagnosis
SLC22A4	-0.189236	0.296332	0.0121116	75.5647	SAF NASH diagnosis
SOD1	-0.0300592	0.302637	0.0118015	77.1725	SAF NASH diagnosis
SLC15A2	-0.163988	0.308005	0.0115439	78.5412	SAF NASH diagnosis
PDE3B	-0.0529751	0.31148	0.0113802	79.4274	SAF NASH diagnosis
DPYD	-0.0554726	0.311986	0.0113566	79.5563	SAF NASH diagnosis
CYP2A13	-0.0789335	0.315673	0.0111858	80.4966	SAF NASH diagnosis
SLC29A2	0.061376	0.315987	0.0111714	80.5767	SAF NASH diagnosis
ALDH4A1	0.0299954	0.317081	0.0111212	80.8557	SAF NASH diagnosis
SERPINA7	0.038985	0.320468	0.0109675	81.7194	SAF NASH diagnosis
GSTA1	-0.0437478	0.321566	0.0109181	81.9994	SAF NASH diagnosis
CYP2R1	0.0443964	0.335725	0.0103004	85.61	SAF NASH diagnosis
GPX4	0.0392232	0.34152	0.0100574	87.0877	SAF NASH diagnosis
AHR	-0.0414129	0.346397	0.00985716	88.3313	SAF NASH diagnosis
ALDH8A1	0.0226567	0.346857	0.00983848	88.4486	SAF NASH diagnosis
DHRS4L2	-0.0311592	0.349091	0.00974816	89.0183	SAF NASH diagnosis
NR1I3	-0.0274375	0.35347	0.00957334	90.1349	SAF NASH diagnosis
ALDH2	-0.0282109	0.356917	0.0094378	91.0138	SAF NASH diagnosis
CYP27A1	-0.0214425	0.363267	0.0091927	92.633	SAF NASH diagnosis
SULT1A3	0.0471942	0.363274	0.00919244	92.6348	SAF NASH diagnosis
KCNJ11	0.140134	0.375667	0.00873058	95.7951	SAF NASH diagnosis
UGT2B28	-0.184397	0.376659	0.00869451	96.0481	SAF NASH diagnosis
ABCB7	0.0270628	0.378338	0.00863381	96.4761	SAF NASH diagnosis
SLC7A7	0.0697019	0.382822	0.00847346	97.6195	SAF NASH diagnosis
GSTO2	0.0818326	0.382891	0.00847101	97.6372	SAF NASH diagnosis
UGT2B7	-0.0272334	0.385183	0.00839008	98.2217	SAF NASH diagnosis
ADH6	-0.0266854	0.387236	0.00831817	98.7451	SAF NASH diagnosis
SLC22A17	0.0686873	0.387426	0.00831154	98.7936	SAF NASH diagnosis
SLC5A6	0.0310011	0.389442	0.00824147	99.3078	SAF NASH diagnosis
CYP2E1	0.0407183	0.394012	0.00808458	100.473	SAF NASH diagnosis
CHST8	0.158396	0.404144	0.00774581	103.057	SAF NASH diagnosis
CYP27B1	0.150263	0.41097	0.0075244	104.797	SAF NASH diagnosis
IAPP	-0.141127	0.411333	0.00751276	104.89	SAF NASH diagnosis
SLC15A1	0.0324912	0.420653	0.00721939	107.266	SAF NASH diagnosis
CYP1B1	0.0484574	0.421706	0.00718683	107.535	SAF NASH diagnosis
HSD11B1	-0.0296845	0.421724	0.00718628	107.54	SAF NASH diagnosis
SULT1E1	-0.0497191	0.429366	0.00695364	109.488	SAF NASH diagnosis
CYP4F3	0.0260424	0.434758	0.00679321	110.863	SAF NASH diagnosis
PNMT	0.127852	0.45145	0.00631515	115.12	SAF NASH diagnosis
CHST13	0.0293005	0.454487	0.00623109	115.894	SAF NASH diagnosis
UGT2B10	-0.0228705	0.46121	0.00604809	117.608	SAF NASH diagnosis
CDA	0.0343875	0.463289	0.00599233	118.139	SAF NASH diagnosis
SLC10A1	-0.018668	0.467316	0.00588546	119.166	SAF NASH diagnosis
ALDH9A1	-0.0246835	0.471071	0.00578712	120.123	SAF NASH diagnosis
MPO	-0.119119	0.472437	0.00575168	120.471	SAF NASH diagnosis
SLCO2B1	0.0257821	0.472535	0.00574914	120.496	SAF NASH diagnosis
SLC22A18	-0.0607208	0.476529	0.00564642	121.515	SAF NASH diagnosis
DHRS4	-0.0217435	0.4868	0.00538859	124.134	SAF NASH diagnosis
EPHX2	-0.019949	0.492244	0.00525552	125.522	SAF NASH diagnosis
MGST2	0.0177367	0.497874	0.00512044	126.958	SAF NASH diagnosis
SLC28A2	0.105999	0.499152	0.00509014	127.284	SAF NASH diagnosis
CHST12	0.0391882	0.503338	0.00499178	128.351	SAF NASH diagnosis
NR1I2	0.0264148	0.506029	0.00492929	129.037	SAF NASH diagnosis
METAP1	-0.0195824	0.508035	0.00488307	129.549	SAF NASH diagnosis
CYP4A11	0.0405368	0.515315	0.0047179	131.405	SAF NASH diagnosis
ABCA1	-0.0346555	0.531531	0.00436427	135.54	SAF NASH diagnosis
HSD17B14	-0.0678584	0.53298	0.00433361	135.91	SAF NASH diagnosis
CYP3A4	-0.0407341	0.540619	0.00417436	137.858	SAF NASH diagnosis
CYP17A1	0.0847245	0.545071	0.00408344	138.993	SAF NASH diagnosis
ALDH3A2	0.0176074	0.549799	0.00398836	140.199	SAF NASH diagnosis
NOS1	0.124209	0.560306	0.00378242	142.878	SAF NASH diagnosis
SULF1	0.0668398	0.587053	0.00329027	149.699	SAF NASH diagnosis
ADH4	-0.0189474	0.595086	0.00315108	151.747	SAF NASH diagnosis
GSTT1	0.25222	0.600813	0.00305417	153.207	SAF NASH diagnosis
CYP46A1	0.0548976	0.605689	0.00297319	154.451	SAF NASH diagnosis
CYP4F2	0.0153502	0.611914	0.00287177	156.038	SAF NASH diagnosis
ADH5	-0.0200718	0.625371	0.00265999	159.47	SAF NASH diagnosis
SULT1A1	-0.0255545	0.635151	0.00251233	161.964	SAF NASH diagnosis
SLC13A2	-0.0513605	0.645796	0.00235741	164.678	SAF NASH diagnosis
SLC22A3	0.0223825	0.650342	0.00229307	165.837	SAF NASH diagnosis
ADH7	0.0798954	0.656073	0.00221347	167.299	SAF NASH diagnosis
SLC22A2	-0.0631764	0.669021	0.00203978	170.6	SAF NASH diagnosis
DHRS1	-0.017905	0.69148	0.00175807	176.327	SAF NASH diagnosis
DHRSX	0.00998768	0.699123	0.0016677	178.276	SAF NASH diagnosis
ADHFE1	0.0160528	0.699869	0.00165902	178.467	SAF NASH diagnosis
CYP2J2	0.0114163	0.699947	0.00165812	178.486	SAF NASH diagnosis
ABCB11	-0.0307596	0.701802	0.00163667	178.959	SAF NASH diagnosis
CBR3	-0.0476678	0.7107	0.00153599	181.229	SAF NASH diagnosis
ABCG1	-0.031776	0.715886	0.00147898	182.551	SAF NASH diagnosis
SLC22A18AS	0.0280189	0.726263	0.00136854	185.197	SAF NASH diagnosis
CYP51A1	-0.0246243	0.730491	0.00132492	186.275	SAF NASH diagnosis
RXRA	-0.00881865	0.743688	0.00119381	189.64	SAF NASH diagnosis
ABCB6	-0.010565	0.753453	0.00110164	192.13	SAF NASH diagnosis
DHRS2	-0.0734443	0.765389	0.000994454	195.174	SAF NASH diagnosis
SLC7A8	0.026953	0.765588	0.000992716	195.225	SAF NASH diagnosis
MGST1	-0.00963362	0.771185	0.000944562	196.652	SAF NASH diagnosis
SLCO2A1	0.034154	0.774041	0.000920485	197.38	SAF NASH diagnosis
PPARA	0.0086247	0.823955	0.00055279	210.108	SAF NASH diagnosis
ALDH1A2	0.019111	0.825081	0.000545626	210.396	SAF NASH diagnosis
CYP2A6	-0.0130648	0.83133	0.000506764	211.989	SAF NASH diagnosis
CYP2B6	0.0152277	0.832207	0.000501426	212.213	SAF NASH diagnosis
CYP2A7	0.0192071	0.834041	0.00049037	212.68	SAF NASH diagnosis
UGT2B11	0.00992318	0.853833	0.00037915	217.727	SAF NASH diagnosis
ALDH7A1	0.00409022	0.85876	0.000353757	218.984	SAF NASH diagnosis
DHRS4L1	-0.00773696	0.863964	0.000327919	220.311	SAF NASH diagnosis
CYP3A5	-0.0171272	0.873029	0.000285318	222.622	SAF NASH diagnosis
DDO	0.00830954	0.87334	0.000283908	222.702	SAF NASH diagnosis
ADH1C	-0.00729171	0.873938	0.000281214	222.854	SAF NASH diagnosis
ATP7A	0.0119341	0.885874	0.000230136	225.898	SAF NASH diagnosis
TPMT	0.00349639	0.889763	0.000214624	226.889	SAF NASH diagnosis
SLC22A1	0.00418544	0.89296	0.00020228	227.705	SAF NASH diagnosis
CYP4F12	0.00735949	0.894061	0.000198117	227.986	SAF NASH diagnosis
ABCC11	-0.00932831	0.897725	0.000184577	228.92	SAF NASH diagnosis
UGT2A1	0.018643	0.898159	0.000183007	229.03	SAF NASH diagnosis
NAT2	-0.00460043	0.90252	0.000167593	230.143	SAF NASH diagnosis
CYP7B1	-0.00525136	0.913168	0.000132843	232.858	SAF NASH diagnosis
GSTM5	-0.0130794	0.923101	0.000104102	235.391	SAF NASH diagnosis
CYP20A1	-0.00375266	0.929659	8.706e-05	237.063	SAF NASH diagnosis
GSTCD	0.00699027	0.936957	6.98966e-05	238.924	SAF NASH diagnosis
ABCC9	0.00341111	0.937475	6.8751e-05	239.056	SAF NASH diagnosis
CYP3A43	0.00560637	0.944175	5.47827e-05	240.765	SAF NASH diagnosis
CYP2D6	-0.00444636	0.956688	3.29549e-05	243.956	SAF NASH diagnosis
XDH	-0.0019059	0.9618	2.56291e-05	245.259	SAF NASH diagnosis
CYP26A1	-0.00748726	0.962398	2.48335e-05	245.411	SAF NASH diagnosis
DHRS12	-0.0010754	0.964795	2.17657e-05	246.023	SAF NASH diagnosis
UGT2B17	-0.00328481	0.975921	1.01791e-05	248.86	SAF NASH diagnosis
CYP4F11	3.62105e-05	0.998941	1.96944e-08	254.73	SAF NASH diagnosis

## Sheet: T-tests
Supplementary Data 10
All bonferronni significant T-test results
gene	p_value	p_value_bonferonni	group
ABCB4	5.17603e-10	1.31989e-07	NAS T-test
MAT1A	8.62973e-08	2.20058e-05	NAS T-test
GSS	1.51275e-07	3.85752e-05	NAS T-test
CYP2C19	8.12936e-07	0.000207299	NAS T-test
DHRS7B	2.76868e-06	0.000706012	NAS T-test
SLC22A12	2.81044e-06	0.000716663	NAS T-test
GSR	4.40684e-06	0.00112374	NAS T-test
ALDH3A1	1.18075e-05	0.00301092	NAS T-test
FMO1	2.39941e-05	0.0061185	NAS T-test
ABCB8	3.34217e-05	0.00852253	NAS T-test
PON3	4.05681e-05	0.0103449	NAS T-test
GPX2	5.89973e-05	0.0150443	NAS T-test
DHRS7	0.000149768	0.0381909	NAS T-test
ABCB1	0.000168477	0.0429615	NAS T-test
ALDH6A1	0.000195153	0.049764	NAS T-test
MAT1A	1.58088e-05	0.00403124	fibrosis 0 vs. rest T-test
GSTZ1	3.44052e-05	0.00877333	fibrosis 0 vs. rest T-test
CYP2C19	4.67691e-05	0.0119261	fibrosis 0 vs. rest T-test
ALDH1B1	5.27707e-05	0.0134565	fibrosis 0 vs. rest T-test
PON3	5.95956e-05	0.0151969	fibrosis 0 vs. rest T-test
CHST9	9.52678e-05	0.0242933	fibrosis 0 vs. rest T-test
SLCO3A1	0.000114988	0.0293218	fibrosis 0 vs. rest T-test
GSR	0.000166369	0.0424242	fibrosis 0 vs. rest T-test
CYP27B1	4.58019e-05	0.0116795	fibrosis 4 vs. rest T-test
GSTT1	7.15157e-05	0.0182365	fibrosis 4 vs. rest T-test
GSTZ1	4.67343e-06	0.00119172	Fibrosis 0+1 vs rest T-test
SLCO3A1	8.12405e-06	0.00207163	Fibrosis 0+1 vs rest T-test
GPX7	5.2432e-05	0.0133702	Fibrosis 0+1 vs rest T-test
CYP2C19	0.000145724	0.0371595	Fibrosis 0+1 vs rest T-test
CYP2C8	0.000190701	0.0486289	Fibrosis 0+1 vs rest T-test
PON3	3.75829e-06	0.000958363	Steatohepatitis 2 vs rest T-test
MAT1A	9.18595e-06	0.00234242	Steatohepatitis 2 vs rest T-test
ABCB4	9.01902e-05	0.0229985	Steatohepatitis 2 vs rest T-test
CHST9	0.000129702	0.033074	Steatohepatitis 2 vs rest T-test

## Sheet: BH common results
Supplementary Data 11
Benjimini-Hochberg results in common among all 3 NAFLD histological phenotypes
Gene	Fibrosis Log Fold Change per Disease Unit	Fibrosis % FC per disease unit	Fibrosis BH p-value	NAS Log Fold Change per Disease Unit	NAS % FC per disease unit	NAS BH p-value	Steatohepatitis Log Fold Change per Disease Unit	Steatohepatitis % FC per disease unit	Steatohepatitis BH p-value
CYP2C19	-0.368171	0.691999	8.08327e-05	-0.182694	0.833023	0.00672556	-0.500672	0.606123	0.000508475
ALDH6A1	-0.0952051	0.909186	0.00564318	-0.0776825	0.925258	0.00093093	-0.133987	0.874601	0.00652703
MAT1A	-0.0934423	0.910791	2.39994e-05	-0.058219	0.943443	0.000134343	-0.137603	0.871444	5.80627e-05
PON3	-0.0931722	0.911037	0.00446811	-0.0820451	0.92123	0.000150053	-0.158877	0.853101	0.00219223
AOX1	-0.0830686	0.920288	0.00446811	-0.0606166	0.941184	0.00281205	-0.125247	0.882279	0.00543325
GSS	0.0448004	1.04582	0.0188887	0.0517255	1.05309	6.73511e-06	0.0888236	1.09289	0.00245702
ABCC3	0.0677874	1.07014	0.045968	0.0652973	1.06748	0.00337498	0.114841	1.1217	0.037423
GSR	0.0731128	1.07585	0.00201234	0.0516163	1.05297	0.00150081	0.091018	1.09529	0.0186316
DHRS7B	0.0777463	1.08085	0.000410806	0.0549254	1.05646	0.000197056	0.0946506	1.09927	0.00720266
ABCB4	0.0934905	1.098	0.0420953	0.140222	1.15053	4.51454e-08	0.207611	1.23073	0.00245702
ALDH1B1	0.106613	1.1125	0.00226514	0.0699595	1.07246	0.00346463	0.149841	1.16165	0.00657717
ABCC5	0.141129	1.15157	0.00832765	0.10416	1.10978	0.00491493	0.202387	1.22432	0.0244041
CHST11	0.184919	1.20312	0.00530368	0.108982	1.11514	0.0213359	0.222835	1.24961	0.0492308
CHST9	0.22112	1.24747	8.10775e-05	0.0883028	1.09232	0.0331319	0.310481	1.36408	0.000508475
SLCO3A1	0.237414	1.26797	9.35383e-07	0.0969975	1.10186	0.0070102	0.236737	1.26711	0.00487972
ABCC4	0.268879	1.3085	2.39994e-05	0.105683	1.11147	0.0298862	0.252025	1.28663	0.0164546
ALDH3A1	0.270675	1.31085	0.0346909	0.243583	1.27581	0.00417523	0.429741	1.53686	0.037423

## Sheet: demographics
Supplementary Data 12
Demographics					NASH Diagnosis (steatohepatitis grade)				NAS (nafld activity score)										Fibrosis Stage
			Total	NA^	0	1	2	NG*	0	1	2	3	4	5	6	7	8	NG*	0	1	2	3	4	NG*
Total			93	0	23	12	54	4	5	6	15	14	18	18	12	5	0	0	27	26	15	13	6	6
	Sex
		Female	55	0	11	8	33	3	4	2	9	4	12	13	8	3	0	0	13	12	9	9	6	6
		Male	38	0	12	4	21	1	1	4	6	10	6	5	4	2	0	0	14	14	6	4	0	0
	Race
		Asian	2	0	2	0	0	0	0	0	1	1	0	0	0	0	0	0	2	0	0	0	0	0
		Black	4	0	0	0	2	2	0	0	1	0	3	0	0	0	0	0	0	2	0	0	0	2
		Hispanic	1	0	0	0	1	0	0	0	0	0	0	0	1	0	0	0	0	1	0	0	0	0
		Other	2	0	1	1	0	0	0	1	0	0	1	0	0	0	0	0	2	0	0	0	0	0
		White	84	0	20	11	51	2	5	5	13	13	14	18	11	5	0	0	23	23	15	13	6	4
	Concomitant Medications, yes (no)
		statins	20 (57)	16	4 (13)	0 (11)	15 (30)	1 (3)	1 (2)	2 (4)	2 (10)	2 (10)	5 (10)	4 (11)	4 (5)	0 (5)	0 (0)	0 (0)	3 (17)	5 (18)	3 (9)	4 (6)	2 (4)	3 (3)
		insulin	69 (9)	15	15 (2)	10 (1)	40 (6)	4 (0)	3 (0)	6 (0)	9 (3)	12 (0)	15 (0)	13 (4)	7 (1)	4 (1)	0 (0)	0 (0)	18 (2)	21 (2)	11 (1)	12 (0)	2 (3)	5 (1)
		clopidogrel	0	0	0 (0)	0 (0)	0 (0)	0 (0)	0 (0)	0 (0)	0 (0)	0 (0)	0 (0)	0 (0)	0 (0)	0 (0)	0 (0)	0 (0)	0 (0)	0 (0)	0 (0)	0 (0)	0 (0)	0 (0)
		fishoil	9 (69)	15	1 (16)	1 (10)	7 (39)	0 (4)	0 (3)	1 (5)	0 (12)	1 (11)	2 (13)	3 (13)	2 (7)	0 (5)	0 (0)	0 (0)	2 (18)	3 (20)	1 (11)	2 (9)	0 (6)	1 (5)
		metformin	19 (58)	16	2 (15)	0 (11)	15 (30)	2 (2)	1 (2)	2 (4)	1 (11)	2 (10)	4 (11)	4 (12)	2 (6)	3 (2)	0 (0)	0 (0)	2 (18)	8 (15)	3 (9)	3 (8)	1 (4)	2 (4)
		thiazolidinediones	4 (73)	16	1 (15)	0 (11)	3 (43)	0 (4)	0 (3)	0 (5)	1 (11)	2 (10)	1 (14)	0 (17)	0 (8)	0 (5)	0 (0)	0 (0)	0 (19)	1 (22)	2 (10)	0 (12)	1 (4)	0 (6)
		vitamin E	12 (64)	17	2 (16)	2 (9)	8 (35)	0 (4)	0 (3)	1 (5)	2 (11)	3 (8)	3 (12)	1 (14)	1 (7)	1 (4)	0 (0)	0 (0)	3 (18)	6 (16)	0 (11)	3 (7)	0 (6)	0 (6)
	Comorbidities,*^ yes (no)
		obesity**	69 (22)	2	12 (10)	5 (7)	48 (5)	4 (0)	2 (3)	1 (5)	11 (4)	8 (5)	15 (3)	17 (1)	10 (1)	5 (0)	0 (0)	0 (0)	12 (14)	21 (4)	13 (2)	11 (2)	6 (0)	6 (0)
		diabetes	36 (42)	15	6 (12)	1 (10)	27 (18)	2 (2)	1 (2)	2 (4)	6 (7)	2 (10)	6 (9)	10 (6)	5 (3)	4 (1)	0 (0)	0 (0)	4 (17)	11 (11)	5 (7)	7 (4)	6 (0)	3 (3)
		CAD	7 (69)	17	3 (14)	1 (9)	2 (43)	1 (3)	1 (2)	1 (4)	3 (10)	1 (10)	0 (14)	0 (16)	0 (9)	1 (4)	0 (0)	0 (0)	2 (17)	3 (20)	0 (12)	0 (10)	1 (5)	1 (5)
		hyperlipidemia	40 (35)	18	9 (7)	3 (7)	28 (18)	0 (3)	0 (2)	2 (2)	7 (6)	8 (4)	7 (8)	9 (7)	6 (2)	1 (4)	0 (0)	0 (0)	10 (8)	12 (10)	5 (8)	6 (5)	4 (2)	3 (2)
		hypothyroid	13 (63)	17	2 (15)	2 (9)	8 (37)	1 (2)	0 (2)	0 (5)	2 (11)	3 (9)	3 (12)	3 (13)	1 (8)	1 (3)	0 (0)	0 (0)	4 (16)	1 (21)	3 (9)	2 (9)	1 (5)	2 (3)
		HTN	36 (36)	21	6 (11)	1 (9)	27 (15)	2 (1)	0 (2)	0 (5)	7 (6)	5 (5)	6 (8)	10 (5)	5 (3)	3 (2)	0 (0)	0 (0)	4 (15)	16 (6)	5 (5)	5 (5)	3 (3)	3 (2)
	Continuous Variables, Mean (SD)
		Weight, Kg	100 (24)	52	97 (28)	75 (13)	104 (24)	93 (9)	87 (NA)	86 (NA)	86 (15)	93 (6)	97 (28)	109 (27)	94 (10)	130 (41)	NA	NA	96 (29)	95 (12)	130 (34)	107 (29)	83 (20)	89 (6)
		Age	50 (13)	0	49 (14)	50 (15)	50 (12)	50 (15)	61 (3)	49 (14)	51 (12)	48 (12)	46 (13)	50 (13)	53 (13)	48 (9)	NA	NA	48 (12)	49 (15)	51 (12)	49 (10)	59 (8)	49 (13)
		BMI	32 (9)	4	32 (5)	26 (10)	34 (10)	34 (3)	32 (5)	27 (4)	32 (5)	28 (9)	31 (9)	36 (11)	31 (10)	41 (8)	NA	NA	30 (8)	32 (8)	33 (12)	36 (8)	29 (15)	35 (3)
		steatosis_grade	1.2 (0.9)	16	0.6 (0.7)	1.2 (1)	1.5 (0.8)	2 (1)	0 (0)	0.5 (0.5)	0.7 (0.5)	0.9 (0.6)	1.4 (0.7)	1.3 (0.6)	1.9 (0.8)	3 (0)	NA	NA	0.8 (0.8)	1.6 (0.9)	1.5 (1)	1.2 (0.7)	1.2 (0.4)	1.4 (0.5)
		lobular_inflammation_amount	1.5 (0.7)	10	1 (0.8)	1.1 (0.7)	1.8 (0.6)	1.3 (0.6)	0 (0)	0.6 (0.5)	1.1 (0.5)	1.5 (0.7)	1.4 (0.5)	1.9 (0.2)	2.2 (0.6)	2 (0)	NA	NA	1.1 (0.8)	1.7 (0.5)	1.6 (0.8)	1.8 (0.6)	1.7 (0.8)	1.6 (0.5)
		ballooning	1.1 (0.9)	33	0.2 (0.5)	0.7 (0.7)	1.5 (0.7)	1 (1)	0 (0)	0 (0)	0.3 (0.6)	0.6 (0.6)	1.1 (0.7)	1.8 (0.4)	1.8 (0.4)	2 (0)	NA	NA	0.3 (0.6)	1.3 (0.7)	1.3 (0.9)	1.4 (0.8)	1.7 (0.8)	1.4 (0.9)
		albumin	4.1 (0.4)	13	4.2 (0.3)	4.1 (0.5)	4.1 (0.4)	4.1 (0.1)	4 (0.4)	4.1 (0.4)	4.3 (0.4)	4.1 (0.6)	4.2 (0.3)	4 (0.4)	4.1 (0.4)	4.1 (0.1)	NA	NA	4.2 (0.3)	4.1 (0.3)	4 (0.6)	4 (0.3)	4.1 (0.5)	4.2 (0.2)
		alkphos	98 (44)	13	107 (53)	99 (47)	95 (41)	82 (25)	85 (11)	106 (63)	96 (35)	102 (57)	99 (57)	91 (28)	108 (39)	94 (34)	NA	NA	103 (51)	85 (36)	101 (46)	96 (51)	123 (32)	96 (29)
		alt	70 (45)	5	53 (27)	51 (36)	81 (50)	67 (35)	58 (37)	55 (39)	46 (21)	63 (59)	60 (46)	84 (32)	101 (55)	97 (41)	NA	NA	55 (32)	84 (58)	89 (50)	53 (21)	68 (53)	66 (27)
		ast	55 (33)	5	43 (36)	39 (14)	64 (33)	46 (19)	68 (66)	33 (12)	38 (21)	45 (24)	44 (27)	68 (28)	84 (36)	71 (35)	NA	NA	42 (32)	56 (29)	69 (34)	53 (28)	72 (52)	60 (27)
		bilirubin_total	0.8 (0.8)	14	0.8 (0.4)	0.8 (0.4)	0.8 (1)	0.7 (0.2)	1 (0.7)	0.7 (0.3)	0.7 (0.3)	1.4 (1.8)	0.7 (0.3)	0.7 (0.4)	0.7 (0.3)	0.5 (0.2)	NA	NA	0.8 (0.4)	0.7 (0.3)	1.2 (1.7)	0.7 (0.3)	0.6 (0.2)	0.8 (0.5)
		glucose	114 (44)	36	109 (31)	88 (15)	121 (49)	145 (72)	98 (27)	97 (13)	102 (18)	124 (59)	90 (11)	141 (55)	112 (33)	130 (71)	NA	NA	100 (30)	120 (47)	124 (59)	111 (37)	156 (80)	108 (12)
		hba1c	6.8 (1.8)	61	6.7 (1.4)	6.3 (1)	6.9 (2.2)	7.8 (NA)	6.3 (0.2)	7.7 (NA)	6.4 (1.2)	7.9 (3.2)	6.8 (1.6)	6.3 (1.3)	5.6 (0.4)	NaN (NA)	NA	NA	6.7 (1.4)	7.1 (3.3)	6.8 (0.9)	6.1 (1.1)	6.7 (1.9)	7.8 (NA)
		hdl	51 (38)	57	41 (13)	69 (68)	49 (32)	49 (3)	NaN (NA)	30 (NA)	48 (15)	63 (59)	65 (45)	32 (8)	43 (11)	37 (NA)	NA	NA	56 (56)	58 (40)	47 (8)	32 (12)	NaN (NA)	44 (9)
		ldl	108 (38)	58	108 (32)	82 (40)	119 (38)	74 (16)	NaN (NA)	151 (NA)	104 (26)	104 (49)	116 (33)	112 (39)	102 (55)	67 (NA)	NA	NA	99 (38)	119 (35)	121 (48)	94 (37)	NaN (NA)	89 (28)
		cholesterol	188 (47)	56	184 (39)	169 (37)	201 (52)	146 (8)	NaN (NA)	243 (NA)	179 (31)	191 (47)	211 (48)	178 (52)	169 (57)	135 (NA)	NA	NA	180 (33)	207 (54)	199 (57)	162 (44)	NaN (NA)	161 (25)
		platelets	237 (82)	13	224 (79)	246 (51)	245 (90)	194 (17)	184 (61)	204 (69)	247 (87)	218 (66)	232 (68)	240 (57)	282 (134)	238 (76)	NA	NA	222 (77)	229 (64)	272 (120)	232 (42)	289 (145)	205 (33)
		triglycerides	182 (91)	56	183 (75)	201 (127)	179 (89)	142 (13)	NaN (NA)	308 (NA)	154 (24)	217 (117)	193 (89)	172 (105)	115 (48)	154 (NA)	NA	NA	204 (111)	176 (99)	165 (88)	185 (59)	NaN (NA)	156 (25)
					* NG = Not graded, not staged, not scored
					^ NA = not available, missing data, unknown
					** BMI > 30, or per medical history
					*^ The presence of these comorbidities is based on a combination of medical history and medication use in their medical records. For example, if someone is on sulfonylureas we assigned them as diabetics. Similarly, if someone is taking a statin, then hyperlipidemia is identified, etc.

## Sheet: covariates
Supplementary Data 13							Supplementary Data 14						Supplementary Data 15							Supplementary Data 16							Supplementary Data 17
CYP2C19 associations with covariates							change in CYP2C19~NAFLD slope with vs. without covariate						Fibrosis_stage association with covariates							NAS association with covariates							Steatohepatitis ("CRN_dx_score") association with covariates
Dataframe	Estimate	Std. Error	t value	Pr(>|t|)	bon		Covariate	Fold change	NAFLD group					Estimate	Std. Error	t value	Pr(>|t|)	bon			Estimate	Std. Error	t value	Pr(>|t|)	bon			Estimate	Std. Error	t value	Pr(>|t|)	bon
fibrosis_stage	-0.368171	0.0719555	-5.11665	1.90195e-06	6.84701e-05		ast	-0.161112	NAS				CRN_dx_score	0.979928	0.116355	8.42189	8.64212e-13	3.19758e-11		SAF_dx_score	1.8843	0.153399	12.2836	6.04874e-21	2.23803e-19		NAS	0.33969	0.0367121	9.25282	1.36325e-14	5.04403e-13
CRN_dx_score	-0.500672	0.103822	-4.82241	5.98206e-06	0.000215354		metformin	-0.147349	CRN_dx_score				CYP2C19	-0.639579	0.125	-5.11665	1.90195e-06	7.0372e-05		ballooning	1.64621	0.134532	12.2365	7.51922e-21	2.78211e-19		SAF_dx_score	0.787326	0.0870172	9.04794	3.58256e-14	1.32555e-12
ballooning	-0.494672	0.103634	-4.77324	6.97792e-06	0.000251205		alt	-0.107583	NAS				ballooning	0.660999	0.139843	4.72672	8.95555e-06	0.000331355		lob_inflam_amt	1.80067	0.183832	9.79519	9.4704e-16	3.50405e-14		fibrosis_stage	0.467191	0.0554734	8.42189	8.64212e-13	3.19758e-11
NAS	-0.182694	0.0510332	-3.5799	0.000553869	0.0199393		metformin	-0.100167	fibrosis_stage				SAF_dx_score	0.69973	0.160005	4.37317	3.45375e-05	0.00127789		CRN_dx_score	1.46012	0.157802	9.25282	1.36325e-14	5.04403e-13		ballooning	0.648366	0.0810757	7.99705	5.01774e-12	1.85656e-10
ast	-0.00821583	0.00302625	-2.71485	0.00801174	0.288423		diabetes	-0.0756617	CRN_dx_score				NAS	0.263	0.0690808	3.80713	0.000264601	0.00979025		steatosis_grade	1.44054	0.158572	9.08446	2.29637e-14	8.49656e-13		lob_inflam_amt	0.590498	0.112729	5.23819	1.15961e-06	4.29056e-05
age	-0.0202404	0.00771502	-2.6235	0.010205	0.367382		metformin	-0.0666766	NAS				diabetes	1.05128	0.279714	3.75842	0.000350899	0.0129833		obesity	1.84124	0.410371	4.48677	2.15364e-05	0.000796847		CYP2C19	-0.421283	0.0873594	-4.82241	5.98206e-06	0.000221336
diabetes	-0.530234	0.211416	-2.50801	0.0142738	0.513856		ast	-0.0651361	CRN_dx_score				obesity	1.01443	0.294536	3.44416	0.000900496	0.0333184		fibrosis_stage	0.553915	0.145494	3.80713	0.000264601	0.00979025		steatosis_grade	0.437024	0.0975791	4.47866	2.27028e-05	0.000840003
lob_inflam_amt	-0.329069	0.137697	-2.38981	0.0189914	0.683689		age	-0.0650192	fibrosis_stage				lob_inflam_amt	0.471399	0.181013	2.60423	0.0109078	0.403589		CYP2C19	-0.675701	0.188749	-3.5799	0.000553869	0.0204932		obesity	0.781119	0.196462	3.97593	0.000146678	0.0054271
metformin	-0.571002	0.24006	-2.37858	0.0199258	0.717329		Sex	-0.0420737	NAS				Sex	0.653061	0.264324	2.47068	0.0154828	0.572865		alt	0.0141617	0.0041498	3.41263	0.000982896	0.0363671		alt	0.00561775	0.00202034	2.78059	0.0067286	0.248958
alt	-0.00495199	0.00226901	-2.18245	0.0318027	1.1449		Sex	-0.0418435	CRN_dx_score				ast	0.00847329	0.00411923	2.05701	0.0429441	1.58893		ast	0.0181343	0.00565304	3.20789	0.00187898	0.0695223		ast	0.00743539	0.00272865	2.72493	0.00785966	0.290808
obesity	-0.448433	0.22703	-1.97521	0.0513427	1.84834		Sex	-0.0366639	fibrosis_stage				Glucose	0.00606268	0.00367968	1.64761	0.105704	3.91104		Wt_kg	0.0267187	0.0105444	2.53392	0.0154084	0.570112		htn	0.503361	0.198593	2.53464	0.0135988	0.503155
platelets	-0.00227383	0.00132806	-1.71215	0.0908425	3.27033		diabetes	-0.03266	NAS				platelets	0.00268121	0.00169476	1.58206	0.117902	4.36237		diabetes	0.912698	0.401255	2.27461	0.0257504	0.952764		diabetes	0.467647	0.192686	2.42699	0.0177285	0.655953
Sex	-0.341649	0.20001	-1.70816	0.0910154	3.27655		age	-0.0214042	CRN_dx_score				statins	0.527233	0.350708	1.50334	0.137315	5.08066		htn	0.916667	0.411663	2.22674	0.0291838	1.0798		metformin	0.496849	0.227782	2.18125	0.0324785	1.20171
SAF_dx_score	-0.222237	0.130515	-1.70277	0.0920629	3.31426		alt	-0.0193023	CRN_dx_score				steatosis_grade	0.217258	0.152391	1.42566	0.157627	5.83221		bmi	0.0445229	0.020868	2.13355	0.0355698	1.31608		cad	-0.606061	0.357084	-1.69725	0.0940917	3.48139
Wt_kg	-0.00901185	0.00614925	-1.46552	0.150795	5.42862		diabetes	-0.007826	fibrosis_stage				albumin	-0.521533	0.371116	-1.40531	0.164171	6.07432		cad	-1.51346	0.707614	-2.13882	0.0357503	1.32276		statins	0.264133	0.224468	1.1767	0.243244	9.00003
htn	-0.305444	0.229724	-1.32961	0.187963	6.76666		ast	0.000708159	fibrosis_stage				insulin	-0.640625	0.467375	-1.37069	0.174852	6.46952		platelets	0.00472127	0.0025401	1.8587	0.0668419	2.47315		bmi	0.0117368	0.0100255	1.17069	0.244919	9.062
bilirubin_Total	0.154436	0.127615	1.21016	0.229918	8.27704		age	0.057804	NAS				tzds	0.847015	0.640566	1.32229	0.190438	7.04619		Glucose	0.00799553	0.00536941	1.48909	0.142176	5.26051		Glucose	0.00315247	0.00274377	1.14896	0.255831	9.46574
Glucose	-0.00310295	0.00279233	-1.11124	0.271299	9.76678		alt	0.0655688	fibrosis_stage				bmi	0.0185866	0.014558	1.27673	0.205176	7.5915		triglycerides	-0.00347101	0.00256603	-1.35268	0.184834	6.83884		Wt_kg	0.00583777	0.00509425	1.14595	0.259173	9.5894
cad	0.342409	0.386248	0.886499	0.378221	13.616								age	0.0135367	0.010734	1.2611	0.210721	7.79669		metformin	0.537205	0.478907	1.12173	0.265556	9.82556		cholesterol	0.00346164	0.00305085	1.13465	0.264698	9.79381
ldl	0.00356198	0.00422984	0.842107	0.40579	14.6084								htn	0.341355	0.315713	1.08122	0.283595	10.493		cholesterol	-0.0056761	0.00517698	-1.09641	0.280385	10.3743		ldl	0.00411746	0.00377428	1.09093	0.283712	10.4974
fishoil	-0.248285	0.339208	-0.731956	0.466447	16.7921		Supplementary Data 18						hdl	-0.0048264	0.00455447	-1.05971	0.297466	11.0062		Sex	0.390909	0.388614	1.00591	0.317128	11.7337		fishoil	0.312821	0.298928	1.04647	0.298842	11.0572
steatosis_grade	-0.077373	0.115717	-0.668642	0.505435	18.1957		CYP2C19 Multiple regression model trained on full data, backward elimination to p<0.05						Ht_cm	-0.0142006	0.019474	-0.729206	0.470869	17.4222		bilirubin_Total	-0.251718	0.251473	-1.00097	0.319976	11.8391		albumin	-0.239607	0.248093	-0.965794	0.337251	12.4783
hyperlipid	0.147313	0.224803	0.655296	0.514337	18.5161			Estimate	Std. Error	t value	Pr(>|t|)		alkphos	0.00233288	0.00330473	0.705922	0.482484	17.8519		insulin	-0.637681	0.640992	-0.994834	0.322974	11.95		Sex	0.179834	0.186622	0.963623	0.337906	12.5025
cholesterol	0.002106	0.00340921	0.617738	0.540747	19.4669		(Intercept)	5.05318	0.405567	12.4596	5.36019e-19		metformin	0.236383	0.348629	0.678038	0.500015	18.5006		fishoil	0.623188	0.645609	0.965272	0.33747	12.4864		alkphos	-0.0020749	0.00219178	-0.946675	0.346845	12.8332
insulin	0.173464	0.335671	0.516766	0.60682	21.8455		fibrosis_stage	-0.30869	0.0725975	-4.25207	6.81531e-05		triglycerides	-0.0012077	0.00189794	-0.636324	0.529091	19.5764		tzds	-0.849315	0.921171	-0.921995	0.359488	13.301		platelets	0.00113478	0.00124262	0.913213	0.364096	13.4716
albumin	0.130694	0.269921	0.484192	0.629606	22.6658		alt	-0.00503401	0.00185999	-2.70647	0.00864697		cad	-0.302083	0.544931	-0.554351	0.581157	21.5028		hdl	-0.0048061	0.00645743	-0.744275	0.461823	17.0875		vit_e	0.183333	0.27251	0.672757	0.503317	18.6227
statins	-0.119861	0.24759	-0.484113	0.629717	22.6698		age	-0.0168686	0.00709575	-2.37729	0.0203471		Wt_kg	0.00425195	0.00853758	0.498028	0.621671	23.0018		hba1c	-0.113844	0.158644	-0.717606	0.478551	17.7064		hyperlipid	0.13125	0.198823	0.660134	0.511334	18.9194
vit_e	0.145811	0.302559	0.481928	0.63128	22.7261		metformin	-0.470513	0.210017	-2.24036	0.0284395		vit_e	-0.181034	0.411475	-0.439965	0.661358	24.4702		age	-0.0102414	0.0153506	-0.667164	0.506355	18.7351		hypothryroid	0.139344	0.267819	0.520293	0.604478	22.3657
triglycerides	0.00080594	0.00174243	0.462539	0.646558	23.2761								hba1c	-0.0561397	0.135467	-0.414417	0.681619	25.2199		hypothryroid	0.330891	0.531012	0.623133	0.535113	19.7992		Ht_cm	0.00456539	0.0117581	0.388276	0.700037	25.9014
alkphos	-0.00102238	0.00239956	-0.42607	0.67123	24.1643		Supplementary Data 19						alt	0.000842655	0.00309199	0.272529	0.785918	29.079		Ht_cm	0.0150712	0.025531	0.59031	0.558388	20.6604		age	0.00261352	0.00741339	0.352541	0.725285	26.8356
hdl	-0.00176681	0.00429134	-0.411714	0.683133	24.5928		CYP2C19 Multiple regression model using only Fibrosis, NAS, and steatohepatitis						hypothryroid	0.112121	0.424277	0.264264	0.792364	29.3175		ldl	-0.00376774	0.0065605	-0.574307	0.569654	21.0772		hba1c	0.0228097	0.0850725	0.268121	0.790504	29.2486
hba1c	0.0352507	0.0917216	0.384322	0.70345	25.3242			Estimate	Std. Error	t value	Pr(>|t|)		ldl	0.00107066	0.00474424	0.225676	0.822983	30.4504		albumin	-0.20012	0.531706	-0.376374	0.707661	26.1835		triglycerides	-0.000368498	0.00150121	-0.245467	0.807615	29.8818
hypothryroid	-0.10387	0.295976	-0.350939	0.726631	26.1587		(Intercept)	3.9212	0.205711	19.0617	7.18567e-32		fishoil	-0.078125	0.482185	-0.162023	0.871755	32.2549		hyperlipid	0.1	0.404718	0.247086	0.805535	29.8048		tzds	0.0942029	0.430015	0.219069	0.827225	30.6073
Ht_cm	0.0028344	0.0142274	0.199222	0.843124	30.3525		NAS	-0.00512018	0.0700595	-0.0730834	0.941918		cholesterol	-0.000593017	0.00380693	-0.155773	0.87719	32.456		vit_e	-0.0677083	0.579533	-0.116833	0.907309	33.5704		insulin	-0.0598291	0.30111	-0.198695	0.843061	31.1933
bmi	-0.00148272	0.0111179	-0.133364	0.8942	32.1912		fibrosis_stage	-0.268488	0.0970191	-2.76737	0.00698289		bilirubin_Total	-0.0191706	0.178942	-0.107133	0.914981	33.8543		statins	0.045614	0.478052	0.0954165	0.924239	34.1968		hdl	0.000612672	0.00368524	0.16625	0.869006	32.1532
tzds	-0.00225683	0.490459	-0.00460147	0.996341	35.8683		CRN_dx_score	-0.216269	0.18028	-1.19963	0.233739		hyperlipid	0.028665	0.306582	0.0934988	0.925782	34.2539		alkphos	0.000436374	0.00467513	0.0933395	0.925873	34.2573		bilirubin_Total	0.0188563	0.117271	0.160793	0.872695	32.2897

## Sheet: Meta-analysis
Supplementary Data 20													Supplementary Data 21
Meta-analysis data													Meta-analysis metrics
Author	Year	Tech	Genes_tested	GEO	Comparison	N	Gene	Log_FC	P-val	Notes				Q	df	p-value	I-squared	Tau-squared	H
Lake	2011	array	33298	Provided by Author	NASH vs. control	35	CYP2C19	-0.741296	0.0153889				Figure 6A	51.1	11	<0.0001	78.5% [62.9%; 87.5%]	0.6110 [0.2578; 2.8227]	2.16 [1.64; 2.83]
Lake	2011	array	33298	Provided by Author	NASH vs. control-steatosis	45	CYP2C19	-0.552058	0.0503839				Figure 6B	35.09	7	<0.0001	80.1% [61.3%; 89.7%]	0.2294 [0.0558; 1.2067]	2.24 [1.61; 3.12]
Lake	2011	array	33298	Provided by Author	steatosis vs. control	29	CYP2C19	-0.54879	0.112377				Figure 6C	20.03	9	0.0177	55.1% [8.5%; 77.9%]	0.0454 [0.0035; 0.8457]	1.49 [1.05; 2.13]
Starmann	2012	array	48803	GSE33814	NASH vs. control-steatosis	44	CYP2C19	-2.26	3.2e-06
Starmann	2012	array	48803	GSE33814	NASH-steatosis vs. control	44	CYP2C19	-1.98	4.57e-05
Starmann	2012	array	48803	GSE33814	NASH vs. control	25	CYP2C19	-3.038	1.28e-09
Starmann	2012	array	48803	GSE33814	steatosis vs. control	32	CYP2C19	-1.32	0.00739
Starmann	2012	array	48803	GSE33814	NASH vs. steatosis	31	CYP2C19	-1.72283	0.000352
Ahrens	2013	array	33297	GSE48452	F1-4 vs. F0	71	CYP2C19	-0.743937	0.000559
Ahrens	2013	array	33297	GSE48452	F3-4 vs. F0-1	70	CYP2C19	-1.08	0.0188
Ahrens	2013	array	33297	GSE48452	F2-4 vs. F0-1	71	CYP2C19	-0.807915	0.0508
Ahrens	2013	array	33297	GSE48452	NAS 5-8 vs. NAS 0-4	73	CYP2C19	-0.728444	0.00393
Ahrens	2013	array	33297	GSE48452	NASH vs. control	59	CYP2C19	-0.795407	0.00117
Ahrens	2013	array	33297	GSE48452	NASH vs. control-steatosis	73	CYP2C19	-0.660996	0.00533
Ahrens	2013	array	33297	GSE48452	NASH-steatosis vs. control	73	CYP2C19	-0.678436	0.000875
Ahrens	2013	array	33297	GSE48452	steatosis vs. control	55	CYP2C19	-0.528046	0.0408
Ahrens	2013	array	33297	GSE48452	NASH vs. steatosis	32	CYP2C19	-0.267362	0.369864
Horvath	2014	array	33297	GSE61260	NASH vs. control	86	CYP2C19	-0.9282	9.59793e-06
Horvath	2014	array	33297	GSE61260	NAFLD vs. control	85	CYP2C19	-0.364985	0.0769525
Moylan	2014	array	54675	GSE31803	F3-4 vs. F0-1	72	CYP2C19	-2.285	1.19e-07
Arendt	2015	array	29377	GSE89632	NAS 5-8 vs. NAS 0-4	62	CYP2C19	-0.636	2.46e-07
Arendt	2015	array	29377	GSE89632	F3-4 vs. F0-1	53	CYP2C19	-0.465	0.00143
Arendt	2015	array	29377	GSE89632	F2-4 vs. F0-1	55	CYP2C19	-0.463	0.000436
Arendt	2015	array	29377	GSE89632	NASH vs. control	43	CYP2C19	-0.596943	6.15e-08
Arendt	2015	array	29377	GSE89632	NASH vs. control-steatosis	63	CYP2C19	-0.586	2.85e-10
Arendt	2015	array	29377	GSE89632	NASH-steatosis vs. control	63	CYP2C19	-0.303443	0.00196
Arendt	2015	array	29377	GSE89632	steatosis vs. control	44	CYP2C19	-0.0246181	0.733
Arendt	2015	array	29377	GSE89632	NASH vs. steatosis	39	CYP2C19	-0.572	2.42e-06
Frades	2015	array	14355	GSE63067	NASH vs. control	16	CYP2C19	0.626832	0.2
Wruck	2015	array	48107	GSE46300	High steatosis vs. low-no steatosis	18	CYP2C19	-0.340301	0.135266
Teufel	2016	array	33297	Taken from publication	NAFLD vs. control	66	CYP2C19	-0.52	0.000728768	0.1586	FDR adjusted (non-adjusted estimated based on BH)
Teufel	2016	array	33297	Taken from publication	NASH vs. control	64	CYP2C19	-0.9	1.34967e-05	0.0042	FDR adjusted (non-adjusted estimated based on BH)
Gerhard	2018	RNA-seq		Provided by Author	High steatosis vs. low-no steatosis	192	CYP2C19	-0.554878	0.00159093
Gerhard	2018	RNA-seq		Provided by Author	F3-4 vs. F0-1	89	CYP2C19	-1.2969	8.11893e-07
Hoang	2019	RNA-seq		GSE130970	F3-4 vs. F0-1	69	CYP2C19	-0.868648	0.00273566
Hoang	2019	RNA-seq		GSE130970	High steatosis vs. low-no steatosis	78	CYP2C19	-0.533642	0.0216353
Hoang	2019	RNA-seq		GSE130970	NAS 5-8 vs. NAS 0-4	78	CYP2C19	-0.997124	2.49643e-05
Seda	2019	array	53617	Provided by Author	F3-4 vs. F0-1	50	CYP2C19	-0.98056	0.00121108
Seda	2019	array	53617	Provided by Author	NASH vs. control	51	CYP2C19	-1.13045	0.00456844
Seda	2019	array	53617	Provided by Author	NAS 5-8 vs. NAS 0-4	91	CYP2C19	-1.07987	0.00464613
Suppli	2019	RNA-seq		GSE126848	NASH vs. control	42	CYP2C19	-3.21508	6.31627e-06
Suppli	2019	RNA-seq		GSE126848	NAFLD vs. control	41	CYP2C19	-2.40649	0.000211502
Baselli	2020	RNA-seq		Taken from publication	Severe NAFLD vs. mild-no NAFLD	125	CYP2C19	-0.677968	0.00147796
Baselli	2020	RNA-seq		Taken from publication	NASH vs. control-steatosis	125	CYP2C19	-1.02117	0.00192134
Govaere	2020	RNA-seq		GSE135251	F3-4 vs. F0-1	162	CYP2C19	-1.78131	2.35984e-13
Govaere	2020	RNA-seq		GSE135251	NASH vs. control	165	CYP2C19	-1.45374	0.00441363
Govaere	2020	RNA-seq		GSE135251	NAS 5-8 vs. NAS 0-4	216	CYP2C19	-0.89292	3.89044e-05
Govaere	2020	RNA-seq		GSE135251	Severe NAFLD vs. mild-no NAFLD	216	CYP2C19	-1.3942	1.00547e-09
Govaere	2020	RNA-seq		GSE135251	NAFLD vs. control	216	CYP2C19	-1.19956	0.0219189
Kozumi	2021	RNA-seq		GSE167523	NASH vs. NAFL	98	CYP2C19	-0.870737	0.00262962
Powell	2022	RNA-seq		Our Study	F3-4 vs. F0-1	72	CYP2C19	-1.33371	0.00011951
Powell	2022	RNA-seq		Our Study	NASH vs. control	77	CYP2C19	-1.51316	2.10915e-06
Powell	2022	RNA-seq		Our Study	NAS 5-8 vs. NAS 0-4	93	CYP2C19	-1.34223	7.87038e-07

## Sheet: Studies Considered
Supplementary Data 22
Meta-analysis studies considered
Author	Year	Tech	Genes_tested	Total_N	Focus	CYP2C19	Fold Change	Study_Link	Data_Available	GEO	GEO2R?	found in	notes
Horvath	2014	array	33297	134	methylation	↓		https://pubmed.ncbi.nlm.nih.gov/25313081/	yes	GSE61260	no	ryaboshapkina
Moylan	2014	array	54675	72	all genes	↓ (mentioned in main article)		https://pubmed.ncbi.nlm.nih.gov/23913408/	yes	GSE31803	yes	google scholar search "NAFLD gene expression liver"
Arendt	2015	array	29377	62	all genes	↓		https://pubmed.ncbi.nlm.nih.gov/25581263/	yes	GSE89632	yes	google scholar search "NAFLD gene expression liver"
Starmann	2012	array	48803	44	all genes	↓		https://pubmed.ncbi.nlm.nih.gov/23071592/	yes	GSE33814	yes	subhudi
Ahrens	2013	array	33297	71	methylation	↓		https://pubmed.ncbi.nlm.nih.gov/23931760/	yes	GSE48452	yes	GEO
Ryaboshapkina	2017	array				based on 3 studies (ahrens, arendt, and moylan)		https://pubmed.ncbi.nlm.nih.gov/28955037/				google scholar search "NAFLD gene expression liver"
Nakamuta	2005	pcr	11	12	candidate genes			https://pubmed.ncbi.nlm.nih.gov/16142397/	no	NO		google scholar search "NAFLD gene expression liver"
Kohjima	2007	pcr	20	36	candidate genes			https://pubmed.ncbi.nlm.nih.gov/17671740/	no	NO		google scholar search "NAFLD gene expression liver"
Younossi	2005	array	5220	98	candidate genes			https://pubmed.ncbi.nlm.nih.gov/16116632/	no	NO		google scholar search "NAFLD gene expression liver"
Younossi	2005	array	5220	42	candidate genes			https://pubmed.ncbi.nlm.nih.gov/15998427/	no	NO		google scholar search "NAFLD gene expression liver"
Baranova	2007	array		40	all genes			https://pubmed.ncbi.nlm.nih.gov/17953248/	no	NO		google scholar search "NAFLD gene expression liver"
Greco	2008	array		10	all genes			https://pubmed.ncbi.nlm.nih.gov/18388185/	no	NO		google scholar search "NAFLD gene expression liver"
Fisher	2009	pcr	9	52	Pharmacogenes			https://pubmed.ncbi.nlm.nih.gov/19651758/	no	NO		lake
Lake	2011	array	33252	45	Pharmacogenes	↓		https://pubmed.ncbi.nlm.nih.gov/21737566/	by request	NO		google scholar search "NAFLD gene expression liver"	contacted corr author, Cherrington - very helpful
Hoang	2019	RNA-seq		78	all genes	↓		https://pubmed.ncbi.nlm.nih.gov/31467298/	yes	GSE130970	no	google scholar search "NAFLD gene expression liver"
Seda	2019	array		91	all genes	↓		https://pubmed.ncbi.nlm.nih.gov/31114547/	by request	NO		subhudi	contacted corr author - Cahova, very helpful
Govaere	2020	RNA-seq		206	all genes	↓		https://pubmed.ncbi.nlm.nih.gov/33268509/	yes	GSE135251	no	google scholar search "NAFLD gene expression liver"
Suppli	2019	RNA-seq		57	all genes	↓		https://pubmed.ncbi.nlm.nih.gov/30653341/	yes	GSE126848	no	google scholar search "NAFLD gene expression liver"
Teufel	2016	array	33297	106	all genes	↓		https://pubmed.ncbi.nlm.nih.gov/27318147/	supplement	NO		google scholar search "NAFLD gene expression liver"
Wruck	2015	array	48107	18	all genes	↓ (non significant)		https://www.ncbi.nlm.nih.gov/pmc/articles/PMC4672680/	yes	GSE46300	yes	GEO
Gerhard	2018	RNA-seq		142	all genes	↓		https://www.ncbi.nlm.nih.gov/pmc/articles/PMC6018672/	by request	NO		subhudi	contacted corr author - DiStefano, very helpful
Baselli	2020	RNA-seq		125	all genes	↓		https://www.ncbi.nlm.nih.gov/pmc/articles/PMC7497582/	no	NO		google scholar search "NAFLD gene expression liver"	contacted corr author
Subudhi	2021	array	800	318	candidate genes	CYP2C19 not measured		https://pubmed.ncbi.nlm.nih.gov/34558849/	yes	GSE163211	yes	google scholar search "NAFLD gene expression liver"
Powell	2022	RNA-seq		93	Pharmacogenes	↓			yes
Kozumi	2021	RNA-seq		98	all genes	↓		https://pubmed.ncbi.nlm.nih.gov/34105780/	yes	GSE167523		GEO	contacted corr author
Kriss	2020	array	600	66	candidate genes	CYP2C19 not measured		https://pubmed.ncbi.nlm.nih.gov/32730345/	yes	GSE151158	yes	GEO
Frades	2015	array		18	all genes	↑ (non significant)		https://pubmed.ncbi.nlm.nih.gov/25993042/	yes	GSE63067	yes	GEO
Lefebvre	2017	array	53000	231	all genes	CYP2C19 not measured		https://pubmed.ncbi.nlm.nih.gov/28679947/	yes	GSE83452		GEO
