# Supplementary material for: Clinically important alterations in pharmacogene expression in histologically severe nonalcoholic fatty liver disease
Source: Nat Commun. 2023 Mar 17;14:1474. doi: 10.1038/s41467-023-37209-1 (PMC10020163; doi:10.1038/s41467-023-37209-1)
Supplement: Supplementary file 5 — Source Data [file 41467_2023_37209_MOESM5_ESM.zip]

Archive with 1 entries (1 files):
- source_data.csv
