# Supplementary material for: Clinically important alterations in pharmacogene expression in histologically severe nonalcoholic fatty liver disease
Source: Nat Commun. 2023 Mar 17;14:1474. doi: 10.1038/s41467-023-37209-1 (PMC10020163; doi:10.1038/s41467-023-37209-1)
Supplement: Supplementary file 5 — Source Data [file 41467_2023_37209_MOESM5_ESM.zip › source_data.csv]

pt. ID	nas	fibrosis	steatohep	NAT2	ABCC5	ABCB6	ABCC9	CHST4	DHRS9	DHRS2	ABCC4	SLCO1B1	CES1	UGT2B11	CFTR	CYP46A1	SLC22A7	DHRS4	UGT2A1	ABCB8	SLCO2B1	SLC22A9	DHRS1	SLC22A12	GSTO2	CYP2R1	ADH1A	ABCC2	ADH1B	ADH1C	ADH4	ADH5	ADH6	ADH7	ADHFE1	DHRS13	CYP1A1	CYP1A2	CYP1B1	CYP2A6	CYP2A7	CYP3A7	CYP2A13	CYP2B6	CYP2C19	CYP2C8	CYP2C9	CYP2C18	CYP2D6
1	3	0	1	3.288236875	1.642637632	3.817553435	3.168536961	1.758413038	-0.426031813	3.314355081	0.763552055	5.192296633	8.764714925	1.918517516	3.759284561	-1.342322644	5.802084538	4.810561902	1.360954502	3.039704182	4.887455472	3.676847611	4.351650027	-2.595085555	1.01583231	0.830804301	7.858897964	4.624922812	8.468881343	7.834630992	7.743134826	4.833396001	5.909883219	-1.342322644	3.539396654	0.561914857	2.52887808	6.524454566	1.745467856	7.908782669	7.864425668	4.870713239	1.351338978	6.619222044	4.651638609	7.54830463	6.857102411	5.304346157	4.723785764
2	6	1	2	3.398332742	1.91416802	3.864978698	4.106182656	1.800674259	0.653117711	2.035764695	1.391349562	5.287139628	8.648810403	1.473709823	2.768319623	0.237896588	5.850192415	4.233800951	0.145522709	3.180398579	4.969440313	3.57219956	4.793629535	1.115201589	0.12926267	1.035668584	7.735311405	4.823014119	8.156749727	7.155813077	7.713823026	4.607065389	5.988997506	-1.342553878	3.66831954	0.789073534	3.404859667	6.558982034	1.942644537	7.68123328	5.380247523	4.000805014	0.970688383	5.770500806	2.181703524	6.766885829	6.988713875	5.159003574	5.065504089
3	4	0	1	3.201954927	0.335252913	3.786492807	3.901072275	0.274217023	-0.384562514	3.193309781	0.844762077	5.666508692	8.665442492	1.940735641	1.073423703	-1.16226704	5.755875116	4.952455889	-0.319179757	3.239778239	5.38147537	3.634009508	5.032198462	-4.400136024	0.504328966	1.034957643	7.704115421	4.838346441	8.614926615	7.61608167	8.274590024	4.883086731	6.348839296	-3.079189755	3.282803409	0.288106232	3.149715654	5.982905775	1.197476449	7.358196939	5.434356737	4.504464818	0.584371953	4.95336558	4.015874603	7.281248008	7.011589931	5.193023515	5.201419828
4	4	NA	NA	3.243801515	1.410680466	3.449190687	3.477296483	0.472410828	1.148166266	3.014404851	1.012683598	4.93708491	8.401989726	1.789301785	1.440224626	-0.964975064	5.635334098	4.213995482	0.221096658	2.769232471	4.981458426	3.835602546	2.900835158	-1.263468064	-0.538232621	0.785626083	7.922401368	4.531465625	8.463061557	7.612557278	7.521060232	4.763971464	6.245545368	-5.092109538	3.633560172	1.032573977	3.944353497	6.806404713	1.624485133	7.025421863	4.770815972	5.656902934	0.861133561	5.567429582	3.130981003	6.939461289	6.874302627	5.05306815	5.127319652
5	3	2	2	3.729892638	0.898410896	3.335915307	4.474641172	2.182426408	0.400572468	1.015467608	1.610976129	6.248998124	8.578114052	1.964922969	2.054181553	-1.391187111	5.717822451	4.701508928	1.099081512	3.304590295	5.621509309	3.471870796	4.713966293	-3.438879934	0.389761787	1.153711714	7.509340198	5.065734404	8.85337853	7.482999167	7.894742657	5.535009914	6.524267197	-1.567077901	3.462857389	0.452940758	2.438155655	5.894894174	2.7737262	7.281265904	5.167422495	5.313583248	1.532668093	5.081857058	4.118070692	6.795322368	6.866031315	5.081408713	4.896371558
6	2	1	1	3.240049403	0.173658978	3.368924938	3.765739049	1.756557336	-0.286865907	2.518778951	0.317552962	5.944302444	8.489030314	1.429817584	1.690877244	-2.385355693	5.93038032	4.408455422	0.50928023	3.169093389	5.042794596	3.544642677	4.410608261	-4.400136024	0.291441995	1.068288124	7.673263585	4.46615487	8.64714772	7.265678643	8.082921118	4.86484314	6.399136385	-2.311247705	3.427626047	0.377570993	2.233565721	5.488974089	1.806627392	7.461137967	5.502026079	5.28485769	0.670096033	5.578853593	2.333829852	7.041751064	7.18524837	4.85297513	5.059027919
7	3	1	2	3.307632729	1.076820745	3.874489835	3.955344023	1.596791701	-0.617382434	2.150386956	1.295004937	5.400227537	8.462397983	1.841548658	1.836602329	-1.102890226	5.51801579	4.767289035	1.114953704	2.965602393	4.806974057	3.617838236	4.534128968	-4.400136024	-0.830956511	0.768912136	7.802626237	3.970132844	8.676009655	7.469903287	7.894817566	4.87131652	6.427237691	-1.678254371	2.874452381	0.984333606	4.369380382	7.243937474	1.689041385	7.449084889	5.315066808	3.58270722	1.283576462	5.52849373	2.546143633	7.013740999	6.931943374	5.383079842	4.95944024
8	5	4	2	3.204044587	1.632120451	3.249479778	3.73754692	2.831961018	0.477475338	-1.104310895	1.919434308	5.655945656	8.510628893	2.213175242	3.682612357	-1.422764588	5.782777557	4.199672127	0.07434373	3.352675332	5.155922235	3.468288891	4.112352443	-0.683808126	0.434509215	1.565124413	7.554148845	4.443171944	8.241763485	6.730647984	7.92083546	5.027211808	5.972860816	-1.52120499	3.208621428	1.10046058	2.393573219	5.361515615	2.756896872	6.987795833	4.969570909	4.655736866	0.934545102	4.971400928	3.165068636	7.018296153	6.955209313	4.106540225	4.8233422
9	3	1	1	3.655465645	0.86952559	3.667549721	4.096540247	1.803578778	-0.471226751	-0.471226777	1.132716731	5.679434453	8.592383963	1.472724548	2.392929327	-1.327699091	5.68074787	4.760833721	1.931637492	2.882754487	5.069123046	3.600022011	4.632474994	-1.503589816	-0.392238319	0.851441976	7.6643288	4.673556607	8.46146143	7.696214458	8.209849762	5.208805593	6.512880495	-1.989097125	3.837455482	0.645485704	3.63942263	6.588520343	1.290403037	7.472302885	5.423704308	4.325808338	0.873103442	5.828502873	3.238998401	7.709366654	7.305934577	5.242008357	5.262912444
10	3	3	2	2.982204686	2.182041734	3.899847683	3.642336488	2.14052924	-0.882253211	3.721948835	1.806252437	5.302959077	8.259998163	1.488894495	3.016782651	0.161096218	5.893848962	4.083969426	1.267256007	2.782135506	4.479644604	3.672641835	4.558906852	-4.400136024	0.227054294	1.541692762	7.810318214	4.453266713	7.937850654	6.636721714	7.989853966	4.794832235	6.228258506	-0.22189583	4.127736784	1.336248709	3.356982833	6.534842788	1.988208402	7.729892242	5.486321083	3.748710585	1.059038126	5.840531768	3.118017161	6.74895941	6.869582792	5.322630395	5.092459184
11	7	1	2	3.409820292	1.656875527	3.293026213	4.172331623	1.627688906	0.650337918	1.32479309	1.671989148	5.610783755	8.392046435	1.747405725	2.470247224	-1.036060959	5.618992991	4.410460776	-0.04280928	3.018329033	5.146075447	3.922227759	4.400059805	-1.429103746	1.25899579	1.233484324	7.669878931	4.740197459	8.329075509	7.300413393	7.843867069	5.036119138	6.273703457	-2.159991511	3.512274128	0.593179321	1.638087564	5.487648052	2.036632287	6.713239879	4.814775305	4.919258037	0.588265439	5.180744809	3.867731248	6.932292758	6.919820204	4.991614881	4.316152422
12	4	0	0	3.350376747	1.682298417	3.535240125	4.196140503	1.526322586	0.588052947	2.48615254	0.513441998	5.445278118	8.252405693	2.04833857	1.752020395	-0.658195374	5.674074531	4.19116799	0.447964415	3.001278863	5.016532538	3.814222287	4.604848034	-1.351342361	-0.47209301	0.548047417	8.231090937	4.532486153	8.95405231	7.747253516	8.082752208	4.775625787	6.460575747	-0.222877212	3.628833493	1.01293602	2.883422669	6.509911703	1.079076026	7.63563813	5.751306441	3.923287324	1.264725418	5.285677317	4.543811351	7.192669525	7.047087564	5.035536665	4.856058079
13	5	3	2	4.021412819	1.681031765	3.32857554	4.16154753	1.169848423	-0.044313262	2.329190996	2.429488192	5.786844619	8.449405237	2.313352911	1.937933851	-0.936793229	5.944874648	4.405048218	0.857414231	3.386170035	5.425600467	3.476895898	4.897415083	-3.77000665	1.716862776	1.615634474	7.307837928	4.813770089	8.393324224	6.69228918	7.983672301	5.558871918	5.973370839	-1.898204573	3.733420843	0.932743834	2.41620213	5.303768979	1.887731854	6.619480898	4.495772086	6.209063556	-0.008806564	5.361073832	2.361763022	7.116499658	6.926569182	5.275930643	4.533312357
14	4	1	2	3.751557376	1.22923589	2.999507639	4.426241645	0.803151494	-0.150278784	2.203025166	0.771402754	5.928772587	8.131017638	1.811907462	1.40358919	-2.374902377	5.937048487	4.393016029	1.247770527	3.005858827	4.915689248	3.862811753	3.648545361	-4.400136024	0.20909493	1.151458344	7.711752629	4.518436988	8.62186559	7.302088659	7.843452874	5.257771376	6.15619372	-1.592142838	3.088929313	0.546241029	1.088878401	5.119840609	2.06554062	7.001932089	4.494826497	4.112210675	0.353766819	4.952385226	3.967109118	7.067779249	6.260873554	4.276346485	5.055989722
15	5	3	2	3.17718692	2.098952821	3.425722526	4.062423301	0.313128088	1.055347162	1.735737292	1.853995655	5.60842326	8.59136999	1.892533784	1.431272268	-1.010108126	5.998738527	4.290207218	1.316627513	3.33945282	5.167328453	3.897796892	3.780711319	-0.627115837	1.04401565	1.507588337	7.736784712	4.783853466	8.215755611	7.047769363	7.892749347	5.151661365	6.215842336	-2.514185523	3.577802911	1.0665518	0.716619048	4.280736988	2.17624447	6.63458789	4.961550787	5.347656904	0.264633994	5.195033027	1.894969725	6.67131902	6.786397599	5.092599846	5.066361349
16	3	2	2	3.636131886	1.063060434	3.202283498	4.172172558	1.784458081	0.264234317	2.184336549	1.065921728	6.199667644	8.115615318	2.012603044	2.237076074	-0.860185956	5.535992028	4.4710162	0.156748161	3.06236984	5.556898716	3.482090497	4.509174571	-3.40571698	1.231436014	0.991813702	7.45446876	4.874613947	8.936448772	7.448925998	8.071389409	5.210370461	6.545643439	-1.901639516	3.676411552	0.349652142	2.159760711	5.521796062	1.826727563	7.197278905	5.034163001	5.529133409	1.301558303	5.228103035	2.858157288	7.446131087	7.141123183	5.216556726	4.17472752
17	5	1	2	3.409825961	1.287883163	3.348592932	3.622173186	0.625083139	0.757254912	3.338553243	0.907315777	5.181303098	8.508416791	2.263446472	1.455152757	-0.761211269	5.747169177	4.49356309	1.496922081	2.967620309	5.341542072	4.049027061	4.31721821	-0.090042986	-0.259119235	1.080028338	7.856263799	4.739070636	8.586853014	7.743275338	7.805662057	5.031139636	6.171682017	-5.301154588	3.25477989	0.300496368	4.118291531	6.471286227	1.512706063	7.56303547	5.930440908	4.932887063	0.843869275	6.037093052	2.288473897	7.443104135	7.366854673	5.177356913	5.269003379
18	2	4	1	3.294793717	2.501397556	3.745682375	3.874570283	4.192677074	-1.800474924	3.851710422	3.366577986	5.016642548	7.634943918	2.156079846	5.667600739	0.441463327	5.132977993	3.796775328	0.11043074	2.835217804	4.876384405	3.270389135	4.350390575	0.724589644	1.604614097	1.454715569	7.682464935	4.057038601	8.076178416	6.885276514	7.295664514	4.777208215	5.570500956	-5.301154588	3.366577986	1.6159135	2.476762745	5.914726581	2.948101737	7.022492793	4.887957549	3.775937955	0.95591867	5.106102431	2.683139831	6.225176456	6.591251558	4.674910778	5.275939847
19	5	NA	2	3.13047991	1.832603726	3.324773933	3.480469015	1.393059304	0.904212587	2.072783426	0.987594318	5.034707226	8.217079229	2.20428581	3.284965767	-1.007506206	5.989713265	4.473867736	0.219723309	3.045812082	4.716847509	3.729723608	4.316364282	-1.201662143	0.253624647	1.786901522	7.30085964	4.480702055	7.942042357	7.361862604	7.64745727	4.91926315	5.962781853	-5.301154588	3.740235372	1.132559828	0.733991575	4.92427098	1.876308164	7.293212219	5.10916453	4.093793911	1.079261259	5.116469298	1.964415437	6.56668987	6.60551373	5.03008361	4.937297999
20	0	NA	NA	3.674313586	1.03665232	3.434902643	4.319089626	1.457621614	-1.800474924	3.265910544	0.894152275	5.811927809	8.474665785	1.725885657	1.904933827	-1.107327758	5.674524264	4.669911499	1.129829585	2.622373932	5.445037652	3.972004032	4.797579853	-4.400136024	0.706410828	1.457621506	7.779546847	4.587413973	8.790177022	7.584764947	7.96600866	4.592223539	6.343139386	-2.023618641	3.717513314	0.433117239	2.557088542	5.959878416	1.895049092	7.689419619	5.464675093	4.238668114	1.582784854	5.297239286	4.314533754	6.927573592	6.890828425	5.133792308	5.649875944
21	5	1	2	3.724676824	0.985330281	3.449259236	4.083304333	1.703083272	-0.028051575	-0.824382924	1.56158375	5.675077055	8.640043367	1.673125134	2.60679532	-1.015438365	5.67357169	4.359596448	1.040707714	2.802274337	5.093809095	3.835151896	4.418513566	-0.558679751	-0.390344454	1.164086622	7.947667967	4.491603424	8.50912493	7.471458701	7.980245334	4.807763214	6.324133668	-1.657291865	3.407199997	1.249608857	1.750549726	5.230209282	1.885115468	6.934201475	5.335401665	4.705218215	0.967376545	4.744707755	1.792695364	6.967472195	6.893297162	5.207816454	4.123605747
22	5	1	2	3.544362139	0.381842601	3.301642206	3.950805242	2.305204822	-0.207100802	1.948771195	1.128448399	5.723069937	8.655409244	2.240666284	2.312776979	-1.274941555	5.457377546	4.718414939	-1.938235773	2.790192856	5.098895225	3.701374317	4.361146019	-4.400136024	0.511754792	0.863340487	8.091259728	4.6540832	8.972260451	7.766166019	8.325549276	5.029839703	6.641766594	-1.160531204	3.074358594	0.631228159	2.983889929	6.119141806	1.75942858	7.454220403	5.383419714	5.778539546	0.709189807	5.030171873	2.561573666	7.298941595	7.168618417	5.45346983	5.151203868
23	4	3	2	3.456776437	1.1683433	3.825902545	3.828877035	1.41856781	-1.377187971	-0.428107421	1.19415123	4.726023171	8.454984754	1.818077914	1.161785816	-1.782653257	5.740862115	4.481578148	-0.477704404	3.118910949	5.174249623	3.513787401	4.248482813	-1.377187951	0.273072115	0.791865636	8.023269915	4.775101129	8.569476865	7.460408599	8.200719524	4.683491413	6.257592489	-2.252656529	4.134390896	0.435190887	3.98898275	6.90032998	1.675239698	7.777181631	6.619521988	4.444871261	1.732616676	5.338649961	3.1290824	7.658640094	7.141512703	4.914381336	5.731465409
24	6	1	2	3.616350528	2.222177213	3.595903331	3.999962167	1.413534138	1.343873486	2.436455803	1.761950737	5.724270488	8.505441004	2.127948928	2.844605268	-0.741598202	6.162408077	4.61628024	0.362375962	3.571579614	5.154890893	3.508278616	4.346495825	-0.997531699	1.856300959	1.251564822	7.603722978	5.115919807	8.082692913	6.903606585	7.666802085	5.270261969	6.20825818	-1.61063613	3.763751741	0.87427052	1.735211163	5.605225797	2.004431182	7.154528634	5.356874441	3.852054293	0.393957819	5.934326574	3.247385922	7.10876937	7.116394144	5.168936207	5.488692655
25	2	1	0	3.57157927	0.864535865	3.489751204	3.961052161	1.394053622	-0.620849399	3.617354988	0.562920607	5.267520473	8.683935689	2.099348943	1.179208997	-1.313996397	5.492795976	4.628365092	-1.496318178	3.019802253	5.338952464	3.818069405	4.114178725	-1.942604917	-0.070803009	0.833882128	7.590207977	4.488524566	8.316640533	7.36353954	7.813407623	4.599236114	6.223131471	-1.537140042	3.755955222	0.916017895	3.01366207	6.587874342	1.532848834	8.132950878	6.054006624	5.314662061	2.331453366	6.372150335	3.986485186	6.953828422	7.037708402	5.414033824	5.154064128
26	5	1	2	3.433871204	1.191489473	3.680756142	3.733415812	0.058588111	-0.524558174	3.037907272	1.684174073	5.065884553	8.972175945	0.634678733	-0.972629893	-0.994561781	5.080937175	4.766021225	1.603177356	3.031385091	5.27061261	3.652389988	4.291345487	0.40826186	0.448428169	1.187737014	7.353707606	4.741903198	8.446146713	7.30864594	7.808436819	4.691734963	6.182023954	-0.930023344	3.911206672	0.751735377	4.126819497	7.182504836	1.861908472	8.344250951	6.253491639	4.462609466	2.046780944	6.084173164	1.804750058	6.959224708	6.939115371	5.504623562	5.003299117
27	4	1	2	4.082466606	1.209103763	3.219233504	4.196092566	2.255795994	-0.425957255	0.274794382	1.504567943	6.010131971	8.557567662	2.097631718	2.734124623	-1.516964936	5.248755204	4.54592133	-0.628325824	2.055125283	4.583761548	3.505718645	4.069432142	-4.400136024	-0.119370983	1.347830002	8.257486273	4.587676052	8.875083137	7.972598421	8.620005343	5.362016786	6.655552442	-5.301154588	3.007783861	0.700260322	1.93806042	5.9159492	1.976093167	7.620464862	5.748830407	5.266874686	1.649660239	5.363232067	4.880835597	7.743848024	7.261399234	5.184464784	3.445561894
28	2	0	0	3.404514898	2.032652994	3.724011419	4.473621941	1.534814566	-0.512878277	3.442793476	1.307319063	5.661468395	8.053877548	1.547145188	2.48573464	-0.336987589	5.893684394	4.436018011	0.199317143	2.849765018	5.231418195	3.458138994	4.694187882	-4.400136024	0.035687556	1.405174995	7.63609536	4.77926634	8.388181854	6.807725087	7.77126656	4.670632031	6.293248839	-5.301154588	4.190046635	0.951978288	1.111827252	5.471784421	1.664928247	7.46694126	5.223321693	3.400681915	1.79354554	6.016512462	4.676868328	7.066250223	7.17093229	5.079041327	5.256703913
29	2	0	0	2.963977793	0.251287213	3.659180473	3.691754998	0.993593629	0.211756374	-0.189684598	0.227756893	4.399821365	8.082107184	1.489549036	1.419753315	-0.583173582	5.639012816	4.397861351	1.550570109	3.226262873	5.119596719	3.737879596	4.718353325	-4.400136024	-0.108715471	0.654165159	7.610226852	4.082789391	8.426773613	6.544778089	7.70449867	4.254807705	6.349901288	-2.529083641	3.473259095	0.955995174	3.429340943	6.950329018	1.124815954	7.645566026	5.406279894	4.048429935	1.011875783	6.139069349	4.601815164	6.918381619	6.954427965	5.114998312	4.857774671
30	3	0	1	3.851391126	1.200957809	3.611562217	3.802364003	1.673393543	0.373660615	-2.044235029	0.943128554	5.709698275	8.31963868	2.037061563	2.042674207	-1.271045378	5.815027741	4.64895068	0.529224914	3.13034402	5.052256329	3.362438189	4.321471237	-4.400136024	0.908937362	0.937510786	7.608552126	4.525635624	8.585212149	7.283453723	8.068120964	5.252253533	6.127819388	-2.044235029	3.141597293	0.782420539	3.385841075	5.899152967	1.994909679	7.274426196	5.400565694	3.714666346	0.641342176	5.0348556	2.42993995	7.169748705	6.813437896	4.97132743	5.520579329
31	6	NA	2	3.533274835	1.500379883	3.451379101	4.048184479	1.300948498	0.560372624	0.67370133	1.423865156	6.012146445	8.915334613	2.002236876	1.550444734	-0.820223793	5.56474069	4.552526296	1.40193983	3.255385945	5.10080623	3.721861517	4.485227194	-0.692390267	0.698891649	1.317165052	7.990733998	4.99411017	8.805887601	7.351626025	8.109265855	5.018632564	6.331831511	-1.049065268	3.563789475	0.789214347	2.857801504	6.562084425	1.831736947	7.390425843	5.264741452	4.756671645	1.319842544	5.420539424	2.888904015	7.095107494	7.200480115	5.003225241	5.99426936
32	5	NA	2	3.208504612	0.262861055	3.695616277	3.972515572	0.041624082	-0.974750108	3.307020027	1.54252174	5.314183826	8.588531417	0.183454248	1.358925477	-1.973279188	5.368158678	4.487631033	1.635706648	2.534436223	4.893728375	3.633310717	4.326720167	-1.973279188	1.022453446	0.391610238	8.139467659	3.734305872	8.583777431	7.478875494	7.91141529	4.647270403	6.37175235	-2.53289476	2.808841092	0.270465972	1.449120558	5.780497807	1.995664338	6.558943624	4.827447762	3.903456013	1.033110459	5.138640864	2.488515962	6.737105145	6.931214937	5.197884136	5.014870314
33	4	0	1	3.551141451	0.772009059	3.398685134	3.729410979	1.553567197	-0.423595496	0.905540353	0.68881029	5.521024823	8.29055479	1.940920579	1.899608885	-1.062675519	5.968926206	4.758422462	1.205100368	3.097440578	4.934888955	3.675368085	4.523981714	-2.620820123	0.487124355	0.417732225	7.816558852	4.287809769	8.721128806	7.440162535	7.990543017	4.698796221	6.174269945	-2.21535474	3.944092633	0.68881029	2.401414527	6.076650926	1.422231082	7.600275263	5.994746904	4.567120491	1.826233196	5.099974349	3.70979176	7.044323431	6.957663865	5.031547763	5.098254153
34	5	2	2	3.914909624	1.304872731	3.266950612	4.281406221	1.126569933	0.604991518	2.768107446	1.118516218	6.194683516	8.469731494	1.834315959	1.951073652	-1.964472773	5.906883578	4.689452509	1.266099357	3.125662565	5.312653117	3.675137464	4.787934978	-3.005926458	0.967505383	1.547950519	7.866776327	4.645907057	8.835118638	7.391261092	8.286142461	5.541699137	6.354872176	-1.396488546	3.774374119	0.954886634	1.676204762	5.554932831	1.956918195	6.846390702	4.633796515	5.370202119	0.349808625	4.063947724	2.914310699	6.939965902	6.873413596	5.013192688	4.772633571
35	0	0	0	3.770782554	1.268183485	3.065435797	4.599644582	0.719523375	1.404159866	0.771134547	1.398803544	6.317505784	8.444142168	2.07406901	1.580946253	-1.430122536	5.984023179	4.252900667	0.756949806	3.248973899	5.74280445	3.734559549	3.970587342	-4.051161517	0.20089876	1.072802736	7.441196628	5.048247663	8.739475572	7.150065962	8.038006729	5.476668552	6.341787912	-1.723883461	3.266715061	0.123225974	1.845305607	5.202885179	2.12885544	7.107771033	4.765246986	4.66315981	1.285174287	4.660364561	3.583417822	7.012801545	6.802075935	4.967745886	4.526091697
36	6	1	2	3.420618819	1.464587572	3.684598375	3.644987539	1.218346497	1.259089281	-0.078958254	1.314556386	5.414818692	8.883703588	2.284762816	1.951285391	-2.010479817	5.696268314	4.449033435	0.531122247	2.998821497	4.994538432	3.700609389	4.694547346	0.677367839	0.321664571	1.182052296	7.886997523	4.529828561	8.524005733	7.787180761	8.036025394	4.958746735	6.308567366	-5.301154588	3.118234821	0.470251723	1.509981047	5.725631047	0.990240206	7.200744991	5.236707885	4.309028835	1.024473342	5.059692089	3.358761933	6.936630352	6.854139817	5.215911369	4.981616972
37	4	3	2	3.776282053	1.198267059	3.328033685	3.963977341	2.242752388	-0.58706152	3.899844751	1.725092997	5.871608364	8.821311348	1.470507974	3.337953666	-0.800635514	5.395711737	4.417400897	1.896241249	2.626414893	4.804728991	3.352651538	4.236316958	-1.593866282	1.709737624	1.367056494	7.677678298	4.608455782	8.124761676	7.272165727	8.232905086	5.486957254	6.148330252	-2.592395028	3.491778823	0.925526748	1.958469803	5.665249871	2.578088809	7.340075213	5.082554014	4.781068659	0.57368267	5.395808348	2.564194457	7.372650884	7.118235791	5.018740359	3.906532359
38	6	1	2	3.540223953	1.118017459	3.42155751	3.660421578	1.29288027	0.122214664	3.673861243	0.95961149	5.461616217	8.481452432	1.760541555	1.599105921	-1.020457516	5.586338507	4.229265531	0.681830387	2.966522285	5.128645859	3.685169079	4.307024898	-2.839616098	0.156116176	1.396902891	7.985952253	4.763533694	8.567511711	7.349614031	7.830683534	4.950045588	6.362406531	-2.839616098	3.562024581	0.338437447	3.177760037	6.443618407	1.552773377	7.337118538	5.794619026	4.357569738	0.498523057	5.404674036	2.401248735	7.371772903	7.140246207	5.422942718	4.477706973
39	4	2	2	3.71934467	0.249394686	3.156517255	3.754464991	1.171076267	0.98875471	-0.281909433	0.393845865	5.541442353	8.515441057	2.322906213	1.710520672	-3.319585506	5.504564575	4.666443068	1.78742375	2.717264948	4.889423136	3.70494373	4.342499765	-4.400136024	0.014356451	0.939157679	7.978336681	4.151913225	8.591086755	7.545798757	8.372054581	5.075652451	6.295887948	-1.415613188	3.392497985	0.535386325	2.322906213	5.991661278	1.715211883	7.468843696	5.49929506	3.995235392	1.338957178	4.860224722	3.386356803	7.284449101	6.858816789	5.247564978	4.45971889
40	4	1	2	3.865277714	1.541431253	3.727881697	4.206730546	0.318670535	0.761734056	3.91991141	1.432492359	5.819858276	8.496355793	2.2328849	0.656783462	-1.202798494	5.848920375	4.827759984	0.597694641	3.186112108	5.19920562	3.595598464	4.443484791	-0.496579418	0.846590753	1.331315864	7.689603117	4.817905358	8.531098661	7.054655164	7.927361517	5.381120108	6.36277652	-2.201327182	3.427577675	1.11545269	3.738467871	6.850871016	2.117112617	6.579778295	4.382279353	4.527642929	0.511473614	4.924473011	4.033363439	7.370033519	7.062946275	4.995466156	6.513263642
41	5	2	2	3.661072353	1.636910007	3.751518046	3.60682377	0.57118131	0.620574066	1.303630429	2.294550502	5.366029752	9.171185737	2.349489671	0.296077978	-1.068237509	5.790350309	4.59094174	-0.187348651	3.445246483	5.092786546	3.657224687	4.201747541	1.870464359	0.344868319	1.478146067	8.085746363	4.939185836	8.440639523	7.082725716	7.950579274	4.93907914	6.042831389	-2.817437313	3.599294951	0.566952806	1.855391486	5.626297576	1.613379534	7.508327635	5.737822161	4.482951138	1.201195351	5.350730009	2.830656549	6.9780264	6.871270117	4.877240273	5.461910893
42	1	0	0	4.171656587	0.295068876	3.547451113	3.619749563	0.231353062	-1.20900852	-0.558421027	-0.187357214	5.703375058	8.607294922	2.141869713	0.849379692	-1.902155978	5.604832847	4.523973146	0.894447905	2.710210533	4.64900428	3.156211174	4.362300217	-4.400136024	0.813274577	1.112834341	7.975911453	4.368097321	8.464585349	7.855994577	8.436862576	5.227186497	6.403012451	-5.301154588	3.026305125	1.110105982	4.998183424	7.112919771	2.066037609	5.98565772	3.892212058	3.80606142	0.12012784	4.883494864	3.939615799	7.127435239	6.518783505	4.811677723	6.550724129
43	7	3	2	3.327855209	0.970254251	3.478453093	3.732802987	1.825715422	-1.231077108	2.79625703	0.791205853	5.421116688	8.531840593	2.145119023	1.687694041	-2.581003803	5.572181408	4.553659289	1.107875585	2.982421071	4.884079137	3.886251146	4.405166457	-2.224328595	-0.501562328	0.400339997	8.103582901	3.874868444	8.290732394	7.13590468	7.899791128	4.761775565	5.936474956	-1.754324966	3.303114027	-0.251755626	2.153940759	5.889486914	1.322410825	7.293930188	5.281218511	4.166079626	1.914032558	5.475875932	2.099803816	6.55422809	6.973655373	5.276366193	4.44122742
44	4	0	1	3.822741915	0.932688578	3.391958999	4.050841319	1.625835758	-0.358035153	1.064068807	1.132056091	5.607496953	8.313839032	2.1751655	2.113765188	-1.396022729	5.94998739	4.641707494	1.184639515	3.067177203	5.440394453	3.597605916	4.796399451	-4.400136024	0.20751567	1.551507271	7.823874796	4.76716828	8.852517627	7.40589376	8.159364153	5.311594336	6.445770612	-1.258821535	3.123845766	0.524353903	1.720103412	5.372707049	1.70433437	6.801410613	4.888495532	4.2901546	0.98841342	4.927756457	3.423072044	6.904001543	6.927571632	4.991846553	4.941323086
45	3	0	0	3.70531753	0.973995759	3.478541938	4.102203205	-1.726406221	0.938835887	2.42125307	0.377727966	5.572637945	8.134012628	2.414458255	0.235698803	-2.883858932	5.482447703	4.398152167	1.231475708	2.857686133	5.194744696	3.543217642	4.251104264	-4.400136024	-0.066818558	1.476340254	7.820096221	4.539057947	8.868836759	6.97928493	8.037053889	5.383496399	6.17652485	-0.951020903	3.058462911	0.883663403	2.118866321	5.670542428	2.000319327	7.15672251	4.963264123	4.316633749	1.681435731	5.472781048	3.332384137	6.859342464	6.988967456	4.959097759	3.881389556
46	6	1	1	3.589062726	0.993663473	3.736142394	3.856348499	1.853678467	0.530897512	-2.544877443	1.850599912	4.716347452	8.497589692	1.888911134	2.200779031	-1.771687466	5.563820929	4.485758976	-2.464834765	3.394416107	4.72125133	3.562516592	4.107662977	-1.503423411	-0.598967276	0.710008722	7.642995965	4.39574831	8.097706235	6.981015034	7.844707485	5.189644705	6.123461857	-5.301154588	3.535246515	-0.066939481	1.904613042	5.39564687	2.100314429	7.783008576	6.62746674	3.998074639	0.42553698	5.170655003	3.062149498	6.895032385	6.831259797	4.859503054	5.317908207
47	2	NA	NA	3.245527449	0.664958321	3.459399551	3.895119068	-0.274862909	0.551815664	1.842539399	-0.877038288	5.546137921	8.79881876	1.482584515	0.138507243	-1.815307767	5.364296568	4.75712961	1.733670682	2.547790678	5.05017775	4.111618013	4.459558693	-2.066622458	-1.042118162	1.143644926	8.025328664	4.380570325	8.635997572	7.510303564	7.674585913	4.694040584	6.281864797	-1.815307767	3.500903944	0.498326838	3.250096159	6.575893637	1.117366327	6.800442637	4.662689757	4.152688939	0.79557831	5.681344618	4.829999516	7.105452194	6.998692274	4.913054806	4.348591483
48	6	2	2	3.572019451	1.360904403	2.884490807	3.713966855	2.217279482	1.049297745	0.319155303	1.720412221	6.009904727	8.340407802	2.362136198	3.138677838	-2.140936592	5.782411568	4.243166067	0.113446536	3.109795957	5.285997791	3.895248293	4.562179383	-3.587855448	0.781592487	1.710461919	7.66466568	4.567434881	8.642019101	7.670213014	8.230287351	5.257057255	6.169391671	-0.329758882	3.462917247	0.726293714	2.059356685	4.863998977	2.208961869	7.246668819	5.218156652	4.805983053	1.409356865	5.319926205	2.241825131	6.805790547	6.917396651	4.753495359	5.422080707
49	7	1	NA	3.29713843	1.700243442	3.56395018	3.408847084	0.515906612	1.236452767	4.389996912	-0.140872904	5.10040165	8.767051115	1.817711613	1.432197266	0.008162595	5.319547895	3.88032468	-0.477345233	3.188777377	4.719216471	3.851412546	4.145910553	1.776574763	0.902679721	1.807584917	8.349899351	3.764700726	8.186991295	7.439753767	8.0892665	4.658306132	6.284661634	-0.639864077	3.393334886	1.475682495	2.565985743	6.734082375	0.921371801	7.974183506	6.060070877	3.384436703	1.534218985	4.984365922	1.815189659	6.743668533	6.47743687	5.141786941	5.598288246
50	0	2	1	3.738122628	0.843165562	3.116619985	3.86755859	2.107333527	-0.226667762	1.488981356	1.296918737	5.936184104	8.277079458	1.622512664	2.260600131	-1.997373563	5.587378238	4.595328212	-1.016544587	2.749368073	5.047931079	3.55235043	4.399764141	-4.400136024	1.509184113	1.093668756	7.853639764	4.27093305	8.947437412	7.622816582	8.062975033	5.193773184	6.333459718	-1.649066869	3.61148721	1.093668756	2.544590437	5.534223133	1.922121135	7.333061576	5.185389961	5.176935864	1.382770158	4.703203926	2.535225803	6.562224154	6.682844793	4.890008469	4.661920016
51	4	1	2	3.879369043	1.553516916	3.463387129	3.851133937	2.224291799	0.701488119	1.345741341	0.807678268	6.215301658	8.719802062	2.705544398	2.847637635	-3.319585506	5.774247151	4.637940331	-0.272449348	2.830015885	5.008632623	3.54851822	4.367387757	-0.871285818	1.205652493	0.917134776	7.557443136	4.89996813	8.453702015	7.518628389	8.38993579	5.383427061	6.263174619	-1.317572726	3.365426152	0.855045768	3.165782596	6.669484384	2.268546808	7.717554189	6.166830931	4.443101743	2.093987238	6.085621562	4.777336183	7.699527593	7.099226516	5.008184961	4.90494139
52	4	1	2	3.279771308	0.554351468	3.151326853	4.027670724	1.193164298	0.669281435	-1.163299941	1.110297418	6.041526046	8.365756392	1.857995611	1.54475026	-2.991427154	5.658060648	4.729133197	0.951232689	3.019839837	5.089498229	3.359264701	4.679933443	-3.396892162	1.38781795	0.953385726	7.773871669	4.322385701	8.848955497	7.825166183	7.974889972	5.34971793	6.130980155	-1.499772178	3.43145885	0.406059598	1.089869851	5.209043979	1.957332804	7.61859551	5.889050243	4.893944162	1.684512175	5.909091668	4.159012919	7.050880256	6.946204541	4.563954781	3.854452789
53	5	1	2	3.774398412	1.203597079	3.673510945	3.518765013	0.964499007	0.309779203	0.155628445	1.056993449	5.930798253	9.170049174	1.943522444	1.97628734	-2.734743262	5.577125683	4.764034596	1.913646074	3.141357428	4.600021152	2.803247041	4.261938194	-1.8874456	1.21489672	1.804999104	7.528686005	5.146029451	8.495640185	6.918004575	8.223927024	5.360321742	6.02996096	-1.481980051	3.284255242	0.909400247	0.761764248	5.213406328	2.040872736	6.630311945	4.63632674	4.476567428	0.252620797	4.849013217	4.588592533	6.960263285	6.457687758	4.71193901	4.714075711
54	3	0	0	3.337576345	1.410579289	3.301473847	4.640355674	0.330529018	0.141287018	4.16066852	0.535578917	5.880222044	7.995897952	1.628557365	1.489360071	-1.062685649	5.565979878	4.491994993	0.783140981	2.752581787	5.37466572	3.76206602	4.997669602	-2.854445234	-0.32871659	0.416390541	7.468574913	4.616633233	8.513864658	7.466490679	7.993998384	4.591848039	6.304601807	-1.008618489	3.863157918	-0.251755626	1.94683986	5.726536298	1.540003801	7.964182492	5.836645311	3.994621091	1.449619803	5.626360607	4.864462815	6.866150582	6.925074433	5.182720751	4.806925021
55	5	2	2	3.636996708	1.184217063	3.312089767	3.901271827	1.304787945	1.538124361	1.166472474	0.825386113	5.788683515	8.395167242	1.640305179	1.770047631	-1.911863471	6.020897613	4.504505959	1.625870357	3.052922298	5.095133906	3.318056323	4.39004329	-4.400136024	0.648803367	1.31586224	7.740231265	4.252620578	8.635098353	7.145487891	7.949568971	5.381834646	6.138857948	-1.368247785	2.975138674	0.480968915	1.621012073	5.150328249	1.651390084	7.295194221	5.057196309	4.640010164	0.860725589	5.136040173	2.29861693	6.894519268	6.799543591	4.918471027	5.003915433
56	6	4	2	3.71637995	1.444465198	2.948921742	3.854081765	2.74204024	0.344144967	2.531635962	2.41586467	5.836087407	8.451557535	2.25349747	3.707187828	-1.215282519	5.911608239	4.46322383	1.774333515	3.319935987	5.070488481	3.630823343	3.810361418	-0.921521388	1.461386064	1.340241784	7.248309174	4.691208423	7.989299737	7.007081022	7.496465961	5.298888204	5.682914921	-1.670758151	2.78983109	0.768238883	1.324974122	4.248342516	2.616006547	7.339793507	5.42018361	4.482138337	1.065106865	5.906797057	2.276037914	7.005664805	6.792855857	4.828624089	4.499335336
57	1	0	0	3.614820013	0.524010687	3.260706486	3.636043417	2.379507074	-0.654644309	2.235727405	1.797796543	5.773272467	8.422069434	2.117944449	2.97766504	-0.920347449	5.259264119	4.662495253	0.892918108	2.605373488	4.852852582	3.539042706	4.477323292	-4.400136024	0.748179252	1.034836144	7.910621426	4.393607813	8.352855432	7.108618047	8.268296096	5.056444512	6.601147099	-5.301154588	3.817565722	0.815531614	1.786252333	5.77071095	1.813455238	7.196634135	5.378841497	4.662004103	1.025562628	5.312740846	3.996454775	7.125916841	6.958853254	4.960670941	4.697924375
58	1	3	1	3.711858506	0.823376342	3.452852552	3.787422553	1.983184192	-0.444056816	-1.731911243	1.577719149	5.739949813	8.125228245	1.865401118	3.361072019	-2.558589703	5.31758799	4.455261529	1.200948034	2.610676226	4.997987649	3.329298506	3.882242949	-4.099034744	1.144474361	1.381604129	7.678232414	4.83352971	8.445554537	7.330954864	8.028277776	5.401734144	6.171892855	-2.712740383	3.761664659	0.85913693	4.342644358	6.784744465	2.145779225	6.938603541	6.038813197	4.72887344	0.811166188	4.631009458	2.202973576	7.009994127	6.795102461	5.078575523	4.29017351
59	5	3	2	3.914586514	1.212154305	3.163253051	3.946376291	0.718913586	1.090160737	1.764137984	0.851871244	5.773463376	8.391092863	2.429482907	1.133511176	-1.446705731	5.976576265	4.503103241	1.566866472	2.960988643	4.818291684	3.705197586	4.22977409	-4.400136024	0.637723262	1.580525343	7.980167661	4.34411044	8.646984022	7.046448825	8.287932468	5.378406842	6.277599611	-1.169073917	3.460049453	1.28506115	2.11206506	5.589970419	2.031452781	6.762896545	4.606982543	4.356016792	0.565527423	5.744994793	3.368401425	7.213486236	6.916786376	5.035055349	3.933375999
60	2	0	0	3.701599773	0.763440614	3.163735888	3.505558775	-0.184172589	0.280133019	3.305770695	0.666366765	5.546590898	8.132419433	1.735420308	-0.972629893	-2.096560031	5.67897428	4.716038705	1.286525682	3.078285059	4.902862241	3.365640668	4.462074112	-4.400136024	1.109931649	1.307198122	7.528129058	4.144914729	8.131874769	6.545868635	7.919775376	5.412311455	6.190155147	-0.729683787	2.877517832	0.918220469	1.332452031	5.079576609	2.276775061	6.690025919	4.841425797	4.636383929	0.71376908	4.587666995	2.689648592	6.819646755	6.693474834	4.912848985	4.64314108
61	6	4	2	3.737265279	0.903366182	2.961444112	4.000617784	1.266144909	0.373903432	3.182649919	1.235246446	5.885354028	8.35038484	2.154044481	1.756478	-1.843322063	5.50529495	4.391801703	-0.339244456	2.909484605	5.180801608	3.375066594	4.046311386	-1.602159961	0.525221307	1.531780541	7.649000479	4.439029884	8.607636639	6.871253211	7.944287888	5.461866315	5.999795746	-2.295306645	3.648054595	0.72511812	1.177103023	5.366959176	2.028825781	7.256645803	5.139372044	4.103169177	1.492124242	5.093374056	1.891095776	6.938463905	6.957182383	4.644154333	4.119205291
62	5	3	2	3.137894417	0.558110581	3.538294024	3.368889266	2.251889642	0.37005835	1.524551041	2.11233773	5.104076456	8.603898455	2.634690667	3.981162613	-3.319585506	5.531291242	4.379520873	1.766644376	2.893301351	4.503070902	3.403020053	4.192232024	0.701592419	0.383757187	1.279428546	7.994710892	4.180850186	8.157594836	7.603762865	7.763885731	5.053848667	5.802605266	-1.274470736	2.928087065	1.145897194	1.445413851	5.345888216	1.945832432	7.373606549	5.574557605	5.580636962	1.581588698	4.92088125	1.404591689	6.816937832	6.696318807	4.8393692	5.124599492
63	3	1	2	3.927365224	0.751478242	3.414368047	3.983940999	1.897987009	0.702688078	-1.695207152	1.161263092	5.17453487	8.799001648	2.050761164	2.050761164	-1.164579029	5.802110822	4.977205355	1.40713493	3.250000391	4.881749854	3.427267582	4.229983961	-4.400136024	1.064802802	1.5055046	7.57564465	4.368112784	8.29791765	7.457111763	7.972136996	5.208841136	5.898645337	-1.080021572	3.50163108	1.111178996	1.816338254	5.910583342	2.058991738	7.519483597	5.544366569	4.030499845	1.246596854	4.814381128	3.86431989	7.174260956	6.443591206	4.700972063	5.153328588
64	4	4	2	3.097568751	0.908927918	3.354137551	3.468792519	2.818063339	-1.800474924	-0.343835015	2.184965744	5.502437107	8.417043078	1.610283155	3.542081014	-0.927783016	5.534170212	4.367080242	-1.159584696	2.761096691	5.334497886	3.832325688	4.630774578	-1.810171943	0.754777414	1.210252645	7.877923025	4.447814726	8.325705998	7.247813222	7.641550999	4.962431258	6.408210619	-1.117025068	3.689724597	0.182258221	4.553286928	7.059975812	2.894843412	6.404766699	4.806116389	5.779879871	-0.557409149	5.16586482	1.775658881	6.38672392	6.919871579	5.319525868	4.028044134
65	7	2	2	3.644077401	0.89623895	3.035653718	3.79782273	2.035820823	0.337545246	-2.403294774	1.420989223	5.684622081	8.623928402	2.347705675	1.657148256	-3.319585506	5.939735368	4.369900029	0.561978138	3.205810849	5.220640649	3.451490543	4.532172951	-4.400136024	1.049862424	1.049862424	7.890652517	4.54031012	8.694022862	7.487917955	8.089591978	5.350586235	6.239385	-0.85573223	3.019008762	0.597425066	2.877876235	5.593359165	2.247804356	6.941663831	5.175055349	4.252531656	0.928909578	5.446028931	2.033456764	7.196063156	6.968688559	5.036323184	4.662660489
66	1	3	2	4.196177923	1.178139892	3.044723153	3.945309824	1.637276417	0.330842032	-0.621166856	0.676047816	5.637675791	8.241596726	2.370010069	1.842686397	-0.850008264	5.763107429	4.467691355	1.500005339	3.160437062	4.959163036	3.542675532	4.560105872	-4.400136024	1.732370688	1.497276993	7.802304978	4.049535812	8.611228559	7.173581237	7.955499446	5.567937169	6.12112411	-0.82183751	3.312884431	0.356817434	1.699436739	5.520186106	1.861844144	7.373894576	5.454074612	4.246717234	1.267966802	4.527912073	2.526115769	7.161763963	6.838708692	4.8811111	5.07340663
67	7	2	2	3.534390027	1.821268397	3.574783988	4.190516716	2.011412679	0.778650378	3.095001877	0.606180893	5.498871692	8.561719612	2.206162735	2.284925578	-1.351563327	5.544498699	4.242837984	0.249505794	3.182379046	4.975107593	4.06119807	4.483612648	0.330195436	1.339679579	1.305193302	8.074539791	4.53013269	8.290800116	7.305804289	7.854806421	4.851393342	6.05441329	-1.757028821	3.562622113	0.314569835	1.893629601	5.531130417	1.678972744	7.638519965	5.815249309	4.274557648	1.251126201	6.154891002	4.267175391	6.824675798	6.923111762	5.178646049	4.64881954
68	2	0	0	3.672192807	0.600301797	3.511667725	4.174812655	1.589462389	0.144371895	0.886013364	0.76341131	6.080300862	8.672833105	2.726375267	2.166289541	-1.845989704	5.413158301	4.992561611	1.929900824	2.726844477	4.891677569	3.307826919	4.760905609	-4.400136024	0.066913511	1.041853207	8.159272329	4.597562924	9.036111501	7.839722884	8.568235484	5.183942454	6.338231999	-1.718156839	3.456862589	0.766749811	4.859927126	7.231130697	2.243037404	7.245658634	5.332243318	4.300436626	0.897778432	5.455525795	4.755363618	7.389145089	7.00372615	4.726800921	4.106780909
69	3	2	2	3.577670525	0.275496677	3.587509358	3.561054247	1.980244769	-0.100554546	3.152932584	1.005278055	5.419340038	8.478698487	1.602215292	1.752681613	-2.137436823	5.429607437	4.682307138	-0.838153531	2.772764332	4.792161655	3.737962195	4.737795418	-2.542901635	0.887045221	0.990785029	8.121140745	4.502766074	8.643086362	7.848034376	8.136389769	4.699717347	6.29101658	-0.838153531	3.86973744	1.07810035	1.317828137	5.76218062	1.226981756	8.094791058	6.853980593	4.449883978	1.384010004	5.630109741	3.497353264	7.200571151	7.177699207	5.368880671	3.691754318
70	0	0	0	3.044304069	0.878773049	3.832881725	3.352074153	-1.155548057	-0.462400877	4.197146006	-0.138613772	5.248074573	9.108880904	1.609660488	0.177903478	-1.423812237	5.442880807	4.741363158	1.5661343	2.612468384	4.514637088	3.627029582	4.214131958	-0.692924605	-0.216000499	1.001671046	8.210606344	4.377143733	8.49271708	7.683106215	8.150300221	4.946022815	6.272365555	-1.044322419	3.295373425	0.645967519	3.313061008	7.030138385	1.956659171	7.307381373	5.285726939	4.068774415	0.977573584	5.16273072	2.37684991	7.357288308	7.037722452	5.069359444	4.832970876
71	2	0	0	3.658375098	0.795418645	3.662595786	4.179091227	1.752150347	-1.227452545	-0.190715689	1.37671765	5.984620681	8.243709313	2.015920769	2.196810158	-1.738278041	5.535277034	4.670854925	-0.335454555	2.937350229	5.202492905	3.315203668	4.387862945	-4.400136024	1.573480732	1.102747726	7.576974455	4.828534513	8.74147913	7.547169877	8.180025873	5.33789715	6.243933281	-2.57452624	3.3010525	0.373953113	5.463290557	6.918473632	2.063929982	7.022420571	5.03480224	4.088999469	1.700000842	4.807119518	2.77148186	6.922593644	6.743750658	4.984191382	4.179808854
72	3	1	2	3.900040479	1.099646444	3.332163974	4.107151253	1.702358759	0.450624068	4.080036015	0.622095763	5.877537163	8.267096136	1.92960915	1.744661223	-2.404408317	5.412713785	4.579381601	3.166794852	2.595334555	4.928533301	3.435506373	4.025512749	-1.998943061	1.327291158	1.045579236	7.858984491	4.480589926	9.004777496	7.709947878	8.126547137	5.531715757	6.587589408	-1.998943061	3.558206544	0.86325782	2.307371619	6.170346027	1.416047562	6.814990876	4.60905762	4.643217134	0.225680331	4.80280309	3.833183673	7.129020267	6.864200909	4.908062002	4.729286899
73	4	0	0	3.250832348	1.295443455	3.00498672	4.473209888	1.579671293	-0.736851308	2.196445496	1.900952083	6.193746399	8.347482107	2.234911743	2.193640496	-1.784170538	6.246385603	4.519912797	2.674817391	2.941002555	5.437227207	3.772850819	4.595528454	-1.784170538	1.959434002	1.389708277	7.688395804	5.040203158	8.699021293	7.188610602	8.26649523	5.325136984	6.378887537	-1.345915473	3.488572831	0.140078414	1.841503147	4.993761055	2.011318872	7.790973081	5.825667014	4.901753029	2.004554458	5.838713637	4.486629076	7.150462998	7.053409394	5.194649307	4.942362877
74	5	3	2	3.642087149	1.519387558	3.348758298	4.169951356	1.439635168	-0.114742967	-1.072041733	1.980202805	5.901893169	8.282358818	2.249306777	2.949148399	-1.16968024	5.761065047	4.336901384	0.928809642	3.220645059	5.310364507	3.732741543	4.502673344	-2.000028694	0.953655493	1.416733358	7.644067307	4.695843267	8.450903591	7.068036557	7.960150839	5.545672244	6.098149336	-2.194184603	3.523782498	0.97789934	3.268738937	5.983170748	2.786972897	6.572365616	4.303344293	6.142479888	0.58285843	4.880234994	3.794060529	6.708222536	6.878755727	4.960319066	4.66917075
75	2	0	0	3.638314588	0.389969036	3.409498466	4.31085176	0.860545895	0.481937525	3.646299666	1.31174914	6.091439964	8.602167779	2.297811116	0.93239988	-1.005541979	5.635833701	4.72425726	-0.969174237	2.797822652	5.335666136	3.408153796	4.971795362	-2.355468704	0.783126358	1.087692888	7.728857144	4.558836467	8.68194768	7.588142395	8.29932893	5.169439131	6.198923943	-1.165884784	3.434054622	0.819604486	2.878691025	5.977183304	2.103849602	7.110532028	5.493882917	4.927832503	1.138871885	4.437917363	3.957691158	7.208266455	7.001689057	5.16797403	6.544905021
76	2	1	0	3.848009145	0.709760776	3.562535709	3.433605975	1.615548786	0.648202883	0.829200952	1.507335195	5.779720462	8.590690649	2.06863031	2.060930515	-2.048012644	5.272669761	4.495560321	-0.246497264	3.124474592	5.101488283	3.422773925	4.532381512	-4.188078924	0.254572448	0.970976246	6.791988247	4.53734713	8.3869763	7.07897123	7.842157012	5.290378436	6.036295694	-2.173175684	3.353073446	1.214598452	3.154052677	6.292204493	2.03449726	7.532299691	6.892485385	5.306086112	1.495500722	5.863591402	3.95165325	7.674396851	7.125389281	5.097508161	5.379131161
77	6	1	2	3.602998521	2.625944406	3.495552842	4.130895165	2.496710077	1.927540971	1.53190871	1.805797474	5.389895135	8.167115296	2.173865647	3.037941306	-1.372256159	5.967513241	4.370632467	0.804927346	3.103049174	4.988305837	3.283742917	4.633480637	-0.966791183	1.736485808	1.723644427	7.413086838	4.842708829	8.323908397	7.187113555	7.808199109	5.168980024	5.618164672	-2.401875734	3.68943405	0.750860274	1.395858231	5.092109592	2.142482301	7.561417071	5.806806763	4.319911309	1.178861437	4.816154513	2.528994506	7.020020899	6.48761187	4.748511801	5.491397921
78	3	0	1	3.379958224	0.428177838	3.119285319	3.723866545	1.436135759	0.249051173	1.469161078	0.720847461	5.874811623	8.591447796	2.151658477	1.618457315	-1.957789024	5.779087516	4.611631268	1.543975018	3.030274753	4.749286114	3.507331798	3.920677447	-4.400136024	0.164211896	0.939803331	7.842899953	4.342677773	8.703799721	7.151812996	7.908057693	5.193423964	6.22010556	-1.309093349	3.403503387	0.693614072	2.869480605	6.457256036	1.983370798	7.378467407	5.384033029	4.205342856	1.483186471	5.306210633	2.555933451	7.286965388	6.745573587	4.743957741	5.490848709
79	0	0	0	3.207615364	0.82296016	2.831887917	4.266918082	2.986527714	-0.629292169	3.233922454	1.227005797	6.041658487	8.033206493	1.268736425	2.514860196	-2.071675773	5.230094734	3.910126608	-0.217784686	2.862797846	5.187223782	3.382987585	4.30033029	-4.400136024	1.08695966	1.362311303	7.478843859	4.447471269	8.577511131	7.089272346	7.67778572	5.197940523	6.014663362	-3.027187441	3.471696851	0.86870634	2.126104206	4.987941732	1.904404588	7.05736251	5.040400548	4.325894415	0.71048206	4.991504121	2.745498832	7.171042195	6.615753222	4.723341591	4.106746835
80	1	0	0	3.617135559	0.439883332	3.348604228	3.583151046	0.373633946	-0.227946041	1.262145104	-0.435585352	5.439993129	8.185343813	2.524917916	0.210308736	-1.719601053	5.847715994	4.732185143	-1.083612057	2.773395272	4.883665186	3.349652477	4.829254894	-4.400136024	1.176924577	1.080386877	7.822972635	4.203317047	8.91469884	7.924176192	8.419094908	5.470069934	6.351235743	-1.175985463	3.169494386	0.788190052	2.408428692	6.135728298	1.281671629	7.24622338	5.123912192	3.864730539	0.779099163	5.018156274	3.284345537	7.285040367	6.541193478	4.789582057	5.13586667
81	5	3	2	3.354476799	1.643937055	3.183532659	4.46740108	2.24451917	0.625253169	-2.565223135	2.06366347	6.547471259	8.588857824	2.372124215	3.157054037	-1.97743673	5.585013954	4.107948277	-0.485781691	3.043149114	5.363182865	3.873168241	3.910209562	-0.916564519	1.690389499	1.460128528	7.710703501	5.289002619	8.683204117	7.373819911	8.107193719	5.328759274	6.294452756	-0.790270824	3.346385976	0.677369363	2.506193469	5.492439439	2.392714604	7.089597554	5.841753249	5.58301988	1.987600475	6.038569721	3.067063143	7.078502612	7.249028828	5.173352037	4.050440392
82	3	0	0	3.720844645	0.895733691	3.63202162	3.730856445	1.091799115	0.234560815	0.98874385	1.280529319	6.120567712	8.946048992	2.267482337	1.889119214	-1.29429657	5.619119973	4.318949179	0.570033336	3.264322883	5.16353605	3.382443624	4.552142125	0.083900794	0.975498821	0.870138306	7.730308793	4.746572521	8.636961455	7.245080723	7.650594598	5.624972646	6.119907013	-1.090697692	3.038556582	0.902927845	1.061676483	4.945539106	2.173453379	7.805159172	6.411822865	5.372331941	3.066127361	6.747292822	5.243609829	7.620771751	6.993426425	4.90640895	4.674906115
83	6	1	2	3.803060976	0.946814709	3.263264283	3.598088394	0.601209989	0.879675406	3.388596996	0.722046542	5.550360085	8.773203466	1.924799012	0.900294674	-1.145698865	5.898402813	4.669844948	0.398498229	3.233692711	4.854672863	3.492855142	4.280641263	-0.757933412	1.466690237	0.717972955	7.639957294	4.126085287	8.651275382	7.295448057	8.182705145	5.303023774	6.287454203	-1.45108038	3.158366296	0.415212118	1.744672928	5.717004017	1.684413651	7.368215388	5.385447362	3.854886144	1.148959969	4.522819893	2.220689011	7.173421777	6.632016534	4.929102699	5.408422111
84	2	0	0	3.999585356	1.191198324	3.366756009	4.536697032	0.522148695	0.822734172	-1.070121338	1.632238786	6.395874766	7.898619018	2.141922674	1.078667711	-2.212218933	5.749616209	4.372664698	2.747824607	2.610210959	5.489644501	3.5275742	4.604298006	-3.128509436	0.965834897	1.781691288	7.489107398	5.302435376	8.758977283	7.445436248	8.153853228	5.181987462	6.404904108	-1.519071752	3.411557859	0.689202912	2.405538714	5.705511978	2.013154025	7.512664512	5.540402783	4.584455919	1.792687205	5.66436921	4.953841284	7.411453564	7.044063438	5.048772087	4.704165386
85	4	2	2	3.888595501	0.820542566	3.145835356	3.598073324	2.117605793	0.384115232	1.731126024	1.636878161	5.770426278	8.402455963	1.971937619	2.428353053	-1.976739116	5.821688466	4.447643949	-0.163000339	2.928782849	5.276778563	3.452606969	4.653592664	-4.400136024	1.022321423	1.061414275	7.579042768	4.279650827	8.452417629	6.987078343	7.982461071	5.430821732	6.144117606	-1.158428537	3.162778166	0.783271208	0.981637551	4.931716177	2.173776018	6.562828907	4.415624961	4.455611613	0.325845977	4.805188396	2.785435226	6.790195768	6.655715731	4.819227785	4.377573359
86	2	2	2	3.673932963	1.894199783	3.480077498	3.920403916	1.787914839	-0.301985833	2.758868783	0.758526598	5.285997791	8.163662157	1.970236423	2.148858107	-2.335757359	5.600775114	4.64962047	-0.592787951	2.727289925	4.542348377	3.225473612	4.789008093	-4.400136024	0.877387728	1.446807683	7.609242088	4.197616148	8.348147124	6.952800344	7.790851106	5.406861858	6.118815442	-1.839320369	3.613954648	0.836326321	3.514390343	5.881121919	1.724685648	7.144103267	5.088536017	4.958619634	0.774578309	4.674811914	3.055269245	7.202328304	6.687969459	4.659223618	4.328469464
87	5	3	2	3.341565468	1.011592686	3.353278041	3.853609119	1.944857537	0.369321176	0.513215167	0.536985647	5.51054354	8.416482736	2.123340358	2.153778889	-1.228282232	5.925812072	4.578092163	0.601943209	2.995541255	4.898886267	3.616830668	4.746574258	-4.400136024	1.105193253	0.964575626	7.757362043	4.244564957	8.532307985	7.051712756	8.060270986	5.464239349	6.142886292	-1.941232108	3.443263082	1.135157953	3.366045048	6.22614252	1.915700984	6.97198469	5.475266602	3.8607655	1.093721013	5.262976676	3.64286562	6.830566088	6.830566088	5.00169747	5.212570463
88	6	2	2	3.826346015	1.414490534	3.605971271	3.57644991	3.069768756	-0.452170243	2.138096932	1.930457513	5.411224088	8.492136478	2.245829645	3.718620764	-1.020154313	5.288265516	4.182882315	0.541081659	3.010958268	4.969322902	3.298901055	4.588239569	0.297672006	1.05928709	1.614692483	7.733932226	4.372670755	8.413230809	7.071940869	7.940498384	5.28111729	5.984113595	-2.148619287	3.035714235	1.130238855	2.904727114	5.737461902	2.422335969	6.502754813	4.209695309	4.726424523	0.679231809	4.62767993	2.216214674	6.676753306	6.373090753	4.628197999	5.02937134
89	2	0	0	3.624167352	0.704794605	3.466733599	3.894957033	1.20196814	-0.827211567	0.382626276	0.477404922	5.974027909	8.256041651	1.915524135	1.511951206	-1.714514579	5.65358472	4.441555833	-0.184326165	2.788991582	5.082149429	3.263203858	4.723236737	-4.400136024	0.487986587	1.058073934	7.835415532	4.559439811	9.026954889	7.621227989	8.214577769	5.439579487	6.340128942	-2.194087702	3.148246472	0.729900429	2.704325941	6.278526302	2.35654473	7.250357262	4.878464499	4.661726307	1.288335	5.325604659	4.744719062	6.962673296	6.715189064	4.714743615	5.230169138
90	1	0	0	3.531785264	1.056069488	3.303963989	4.474461078	-0.854667047	-0.076526653	3.727168483	0.469237086	6.001557195	7.977819591	2.128078004	-0.587352339	-1.197611745	5.796258642	4.537199435	0.042079124	2.76881348	5.509250675	3.665366939	4.596855817	-4.400136024	0.301402269	1.173056585	7.169022788	4.93691986	8.788940832	6.855704435	8.003596064	5.460895294	6.404380992	-1.937279005	3.797448392	0.336318653	3.442179363	6.195105758	2.361624459	6.666432609	4.496120317	4.841343678	1.482786796	5.318514034	5.084399874	7.332591549	7.033135163	5.057265667	3.807249207
91	2	0	0	3.573591457	0.686138344	3.334519751	3.663673259	1.948689319	-1.063881519	0.308160942	0.782937609	5.359120325	8.66164897	1.361088085	1.837954682	-1.600186341	5.230722981	4.609700907	0.800637427	3.129767414	5.361874156	3.258625244	4.257286061	-3.647879171	1.248093225	1.288391799	5.703179293	4.537262047	8.349787754	7.184578355	6.985636267	5.192881848	5.377185385	-3.242413935	3.441780948	1.036564175	3.290405476	5.254678387	1.110012064	8.258983704	7.151298142	3.569931209	1.973427201	6.347811537	2.967181553	6.980763146	6.394989942	4.834308533	4.902361651
92	4	4	2	3.372974966	2.129076322	3.242380667	3.578188371	2.902563166	1.517455749	-0.483312764	2.048711808	5.286104087	8.502651979	1.797994988	3.75814009	-2.73460462	5.482969123	4.531873531	0.006235519	3.201171219	5.278490099	3.331116776	4.255114713	-1.608593269	1.356958234	1.743678728	7.397816405	4.383884283	8.273968609	6.640868805	7.869861851	5.279345534	5.919869185	-2.446922432	3.613222283	0.855834746	1.523369436	5.286323224	3.073287583	6.768392977	5.06849028	5.580798689	1.148675927	4.967085276	2.731343461	6.635989206	6.747593334	4.48942022	4.812017675
93	4	2	2	3.871888614	1.32584485	3.362726778	3.926959828	-1.912833602	0.76418449	2.569227118	0.632697887	5.441075251	8.475306255	1.944381124	-0.193047636	-1.535539427	5.49995573	4.735394617	3.320723136	2.62200345	5.049251979	3.56118613	5.004418007	-4.400136024	1.604911484	1.290928455	7.584666873	4.317975861	8.817792772	7.202037026	8.171081403	5.337239958	6.117820067	-1.656900134	3.784259859	0.661685409	3.764490742	6.418752626	1.522496715	7.66160002	5.556986736	4.148040451	1.317641253	4.66976808	2.661017991	7.091798686	6.775009178	4.889237232	4.435795338
[truncated: 209 more columns]
